# Supplementary material for: Wide-ranging organic nitrogen diets of freshwater picocyanobacteria
Source: ISME J. 2025 Feb 23;19(1):wrae236. doi: 10.1093/ismejo/wrae236 (PMC11851481; doi:10.1093/ismejo/wrae236)
Supplement: Supplementary_Tables_ismejo_wrae236 [file supplementary_tables_ismejo_wrae236.xlsx]

## Sheet: Comparative Genomic Strains
S1: Strains selected for comparative genomic analysis
Accession	Strain	Sub-Clade	Sub-Sub-clade	Isolation Source	Habitat	Coordinates	BUSCO Complete (%)
GCA_025194985.1	Candidatus_Regnicoccus_frigidus_MAG-AL1	5.2A		Ace Lake, Vestfold Hills, Antarctica	Marine		98.0595
GCA_025195015.1	Candidatus_Regnicoccus_frigidus_MAG-AL2	5.2A		Ace Lake, Vestfold Hills, Antarctica	Marine		94.8254
GCA_016882305.1	Cyanobacteria_bacterium_K_Offshore_surface_m2_239	5.2B		Lake Tanganyika, Kigoma, Tanzania	Freshwater	6.2556 S 29.5108 E	93.7904
GCA_016882525.1	Cyanobacteria_bacterium_M_surface_10_m2_119	5.2B		Lake Tanganyika, Mahale, Tanzania	Freshwater	6.2556 S 29.5108 E	96.3777
GCF_000316515.1	Cyanobium_gracile_PCC_6307	5.2B		Lake, Wisconsin	Freshwater		99.0944
GCF_024346495.1	Cyanobium_sp_A1C-AMD	5.2B		Amadorio reservoir, Spain	Freshwater		90.9444
GCF_024346475.1	Cyanobium_sp_A2C-AMD	5.2B		Amadorio reservoir, Spain	Freshwater		92.1087
GCF_024346435.1	Cyanobium_sp_Alchichica_3B3-8F6	5.2B		Lake Alchichica, Mexico	Freshwater		94.8254
GCF_024346455.1	Cyanobium_sp_Aljojuca_7A6	5.2B		Lake Aljojuca, Mexico	Freshwater		95.6016
GCF_024346415.1	Cyanobium_sp_Aljojuca_7D2	5.2B		Lake Aljojuca, Mexico	Freshwater		94.5666
GCF_024346395.1	Cyanobium_sp_AMD-g	5.2B		Amadorio reservoir, Spain	Freshwater		95.3428
GCF_024346355.1	Cyanobium_sp_ATX_6A2	5.2B		Lake Atexcac, Mexico	Marine		95.8603
GCF_024346335.1	Cyanobium_sp_ATX_6E8	5.2B		Lake Atexcac, Mexico	Marine		95.2135
GCF_024346315.1	Cyanobium_sp_ATX_6F1	5.2A		Lake Atexcac, Mexico	Marine		94.8254
GCF_024346235.1	Cyanobium_sp_BA5m-21	5.2B		Lake Baikal, Russia	Freshwater		92.1087
GCF_000708525.1	Cyanobium_sp_CACIAM_14	5.2B		Tucuruí Hydroelectric Dam, Para, Brazil	Freshwater	3°49′55″S, 49°38′50″W	95.0841
GCF_024346155.1	Cyanobium_sp_Candia_9D4	5.2B		Lake Candia, Italy	Freshwater		95.7309
GCF_024346135.1	Cyanobium_sp_CH-040	5.2B		Lake Chascomus, Argentina	Freshwater		94.696
GCA_003248995.1	Cyanobium_sp_Chester_Cone	5.2A		Microbial Mat from Livingston Island, South Shetland Islands	Freshwater	62.630581 S 60.204448 W	94.4373
GCF_009834675.1	Cyanobium_sp_Copco_Reservoir_LC18	5.2B		Copco Reservoir, USA	Freshwater		99.0944
GCF_024346115.1	Cyanobium_sp_Cruz_CV11-17	5.2B		Lake La Cruz, Spain	Freshwater		96.3777
GCF_024346055.1	Cyanobium_sp_Cruz_CV13-4-11	5.2B		Lake La Cruz, Spain	Freshwater		96.5071
GCF_024345975.1	Cyanobium_sp_Cruz-8D1	5.2B		Lake La Cruz, Spain	Freshwater		96.119
GCF_024345955.1	Cyanobium_sp_Cruz-8H5	5.2B		Lake La Cruz, Spain	Freshwater		95.9897
GCA_030373325.1	Cyanobium_sp_CZS_25K	5.2B		Zingster Strom, Germany	Marine	54.4272 N 12.7153 E	91.4618
GCA_030373145.1	Cyanobium_sp_CZS_48M	5.2A		Zingster Strom, Germany	Marine	54.4272 N 12.7153 E	99.3532
GCA_029866305.1	Cyanobium_sp_D14_bin_5	5.2B		Flathead Lake, Montana, USA	Freshwater		97.0246
GCF_014697415.1	Cyanobium_sp_FACHB-13342	5.2B		China	Freshwater		94.0492
GCA_024958715.1	Cyanobium_sp_FGCU52	5.2B		River, Florida	Freshwater		99.0944
GCA_024958655.1	Cyanobium_sp_FGCU6	5.2B		River, Florida	Freshwater		99.2238
GCF_024345755.1	Cyanobium_sp_L1E-Cus	5.2B		Loriguilla Reservoir, Spain	Freshwater		93.4023
GCF_024345675.1	Cyanobium_sp_La_Preciosa_7G6	5.2B		Lake La Preciosa, Mexico	Freshwater		95.8603
GCA_003249115.1	Cyanobium_sp_Laguna_Chica	5.2A		South Shetland Islands	Freshwater	62.630581 S 60.204448 W	95.3428
GCF_024345635.1	Cyanobium_sp_Lug-B	5.2B		Lake Lugano, Switzerland	Freshwater		91.5912
GCF_018399015.1	Cyanobium_sp_M30B3	5.2B		Lake Shunet, Shirinsky District, Republic of Khakassia, Russia	Marine	54.25 N 90.13 E	97.2833
GCF_024345615.1	Cyanobium_sp_Maggiore-St4-Cus	5.2B		Lake Maggiore, Italy	Freshwater		94.0492
GCF_024345575.1	Cyanobium_sp_Morenito_9A2	5.2A		Lake Morenito, Argentina	Freshwater		95.4722
GCF_024345535.1	Cyanobium_sp_N_Huapi_1H5	5.2B		Lake Nahuel Huapia, Argentina	Freshwater		96.6365
GCF_900088535.1	Cyanobium_sp_NIES-981	5.2B		Iriomotejima Island, Okinawa, Japan	Marine		98.8357
GCF_014280235.1	Cyanobium_sp_NS01	5.2B		North Sea	Marine		98.8357
GCA_003249045.1	Cyanobium_sp_O-154	5.2A		Bylot Island, Canada	Freshwater	73.365249 N 79.015262 W	96.7658
GCF_000155635.1	Cyanobium_sp_PCC_7001	5.2B		Intertidal Waters off Long Island	Marine		98.3182
GCA_007694915.1	Cyanobium_sp_PLM2_Bin73	5.2B		Cariboo Plateau, Canada	Marine	51.45055 N 121.3875 W	97.9301
GCF_024345475.1	Cyanobium_sp_T1B-Tous	5.2B		Tous Reservoir, Spain	Freshwater		93.4023
GCF_024345455.1	Cyanobium_sp_T1G-Tous	5.2B		Tous Reservoir, Spain	Freshwater		93.4023
GCF_024345435.1	Cyanobium_sp_To12R1	5.2B		Tous Reservoir, Spain	Freshwater		93.9198
GCF_024345395.1	Cyanobium_sp_Tous-M-B4	5.2B		Tous Reservoir, Spain	Freshwater		93.7904
GCF_024345375.1	Cyanobium_sp_WAJ14-Wanaka	5.2B		Lake Wanaka, New Zealand	Freshwater	-44.639204, 169.086165	94.3079
GCF_024345355.1	Cyanobium_sp_WKJ7-Wakatipu	5.2B		Lake Wakatipu, New Zealand	Freshwater	-45.004982, 168.411435	93.5317
GCF_003011885.1	Cyanobium_usitatum_str_Tous	5.2B		Tous Reservoir, Spain	Freshwater	39.14 N 0.65 W	98.1889
GCF_021737825.1	Cyanobium_usitatum_Tobar12_5m-G36	5.2B		Laguna del Tobar, Spain	Freshwater	40.546053 N 2.050427 W	93.9198
GCF_903883435.1	Genome_assembly_freshwater_MAG_---_Ja1-D2_bin-0710	5.3		Lake, Jämtland, Sweden	Freshwater	63.35 14.46	92.4968
GCF_903884075.1	Genome_assembly_freshwater_MAG_---_Loclat_bin-06971	5.3		Lake, Neuchatel, Switzerland	Freshwater	47.02 6.996	96.3777
GCF_903878095.1	Genome_assembly_freshwater_MAG_---_MJ-time_bin-4714	5.3		Lake, Finland	Freshwater	61.23 25.14	93.4023
GCA_014191755.1	LBMAG_Cyanobacteria_epi_bin3	5.2B		Lake Biwa, Japan	Freshwater	35.2193 N 135.9957 E	92.4968
GCF_000195975.1	Parasynechococcus_marenigrum_WH_8102	5.1A	III	Atlantic Ocean	Marine		99.3532
GCA_017644465.2	Prochlorococcus_marinus_CUG1430	Prochlorococcus	HLII	South China Sea	Marine	20 N 121 E	95.6016
GCA_017644445.2	Prochlorococcus_marinus_CUG1432	Prochlorococcus	HLII	Phillippine Sea	Marine	19.5 N 130 E	95.0841
GCA_017644425.1	Prochlorococcus_marinus_CUG1433	Prochlorococcus	HLII	West Phillippine Sea	Marine	20 N 120 E	95.2135
GCA_017644405.1	Prochlorococcus_marinus_CUG1434	Prochlorococcus	HLII	Phillippine Sea	Marine	20 N 127 E	95.8603
GCA_017644375.1	Prochlorococcus_marinus_CUG1435	Prochlorococcus	HLII	Phillippine Sea	Marine	18 N 129 E	95.6016
GCA_017644345.2	Prochlorococcus_marinus_CUG1436	Prochlorococcus	HLII	Phillippine Sea	Marine	20 N 123 E	95.4722
GCA_017644365.2	Prochlorococcus_marinus_CUG1437	Prochlorococcus	HLII	Phillippine Sea	Marine	18 N 129 E	95.7309
GCA_017644325.1	Prochlorococcus_marinus_CUG1438	Prochlorococcus	HLII	West Phillippine Sea	Marine	20 N 120 E	95.6016
GCA_017644295.2	Prochlorococcus_marinus_CUG1439	Prochlorococcus	HLII	Phillippine Sea	Marine	20 N 127 E	95.3428
GCF_000015645.1	Prochlorococcus_marinus_str_AS9601	Prochlorococcus	HLII	Arabian Sea	Marine		95.3428
GCF_000759875.1	Prochlorococcus_marinus_str_EQPAC1	Prochlorococcus	HLI	Pacific Ocean	Marine		95.2135
GCF_000759885.1	Prochlorococcus_marinus_str_GP2	Prochlorococcus	HLII	Pacific Ocean	Marine	8 N 136 E	95.2135
GCF_000760155.1	Prochlorococcus_marinus_str_LG	Prochlorococcus	LLII	Sargasso Sea	Marine	28.98°N 64.35°W	97.1539
GCF_027359595.1	Prochlorococcus_marinus_str_MIT_0912	Prochlorococcus	LLI	Pacific Ocean	Marine	22.75 N 158 W	94.9547
GCF_027359525.1	Prochlorococcus_marinus_str_MIT_0913	Prochlorococcus	LLI	Pacific Ocean	Marine	22.75 N 158 W	94.9547
GCF_027359475.1	Prochlorococcus_marinus_str_MIT_0915	Prochlorococcus	LLI	Pacific Ocean	Marine	22.75 N 158 W	93.6611
GCF_027359575.1	Prochlorococcus_marinus_str_MIT_0917	Prochlorococcus	LLI	Pacific Ocean	Marine	22.75 N 158 W	95.0841
GCF_027359415.1	Prochlorococcus_marinus_str_MIT_0918	Prochlorococcus	LLII	Pacific Ocean	Marine	22.75 N 158 W	96.7658
GCF_027359375.1	Prochlorococcus_marinus_str_MIT_0919	Prochlorococcus	LLIII	Pacific Ocean	Marine	22.75 N 158 W	96.2484
GCF_027359395.1	Prochlorococcus_marinus_str_MIT_1013	Prochlorococcus	LLI	Pacific Ocean	Marine	22.75 N 158 W	95.0841
GCF_027359355.1	Prochlorococcus_marinus_str_MIT_1214	Prochlorococcus	LLI	Pacific Ocean	Marine	22.75 N 158 W	94.9547
GCF_001632005.1	Prochlorococcus_marinus_str_MIT_1312	Prochlorococcus	LLIV	North Pacific Ocean	Marine	22.75 N 158 W	98.4476
GCF_001632065.1	Prochlorococcus_marinus_str_MIT_1313	Prochlorococcus	LLIV	North Pacific Ocean	Marine	22.75 N 158 W	98.4476
GCF_001632045.1	Prochlorococcus_marinus_str_MIT_1318	Prochlorococcus	LLIV	North Pacific Ocean	Marine	22.75 N 158 W	98.4476
GCF_001632075.1	Prochlorococcus_marinus_str_MIT_1320	Prochlorococcus	LLIV	North Pacific Ocean	Marine	22.75 N 158 W	98.4476
GCF_001632025.1	Prochlorococcus_marinus_str_MIT_1323	Prochlorococcus	LLIV	North Pacific Ocean	Marine	22.75 N 158 W	98.4476
GCF_001632125.1	Prochlorococcus_marinus_str_MIT_1327	Prochlorococcus	LLIV	North Pacific Ocean	Marine	22.75 N 158 W	98.577
GCF_001632145.1	Prochlorococcus_marinus_str_MIT_1342	Prochlorococcus	LLIV	North Pacific Ocean	Marine	22.75 N 158 W	98.577
GCF_000759855.1	Prochlorococcus_marinus_str_MIT_9107	Prochlorococcus	HLII	Tropical Pacific	Marine	11° 60'S 145° 25'W	95.7309
GCF_000759865.1	Prochlorococcus_marinus_str_MIT_9116	Prochlorococcus	HLII	Tropical Pacific	Marine	11° 60'S 145° 25'W	95.2135
GCF_000759935.1	Prochlorococcus_marinus_str_MIT_9123	Prochlorococcus	HLII	South Pacific Ocean	Marine	15 S 135 W	95.0841
GCF_000759955.1	Prochlorococcus_marinus_str_MIT_9201	Prochlorococcus	HLII	South Pacific Ocean	Marine	12 S 145.42 W	95.3428
GCF_000158595.1	Prochlorococcus_marinus_str_MIT_9202	Prochlorococcus	HLII	South Pacific Ocean	Marine		95.2135
GCF_000018585.1	Prochlorococcus_marinus_str_MIT_9211	Prochlorococcus	LLIII	Equatorial Pacific	Marine		96.2484
GCF_000018065.1	Prochlorococcus_marinus_str_MIT_9215	Prochlorococcus	HLII	Equatorial Pacific	Marine		95.7309
GCF_000015965.1	Prochlorococcus_marinus_str_MIT_9301	Prochlorococcus	HLII	Sargasso Sea	Marine		95.8603
GCF_000759975.1	Prochlorococcus_marinus_str_MIT_9302	Prochlorococcus	HLII	North Atlantic Ocean	Marine	34.76 N 66.19 W	95.2135
GCF_000015705.1	Prochlorococcus_marinus_str_MIT_9303	Prochlorococcus	LLIV	Sargasso Sea	Marine		97.9301
GCF_000760015.1	Prochlorococcus_marinus_str_MIT_9311	Prochlorococcus	HLII	North Atlantic Ocean	Marine	37.51 N 64.24 W	95.0841
GCF_000012645.1	Prochlorococcus_marinus_str_MIT_9312	Prochlorococcus	HLII	North Atlantic Ocean	Marine		95.3428
GCF_000011485.1	Prochlorococcus_marinus_str_MIT_9313	Prochlorococcus	LLIV	Mediterranean Sea	Marine		98.1889
GCF_000760035.1	Prochlorococcus_marinus_str_MIT_9314	Prochlorococcus	HLII	North Atlantic Ocean	Marine	37.51 N 64.24 W	95.7309
GCF_000760055.1	Prochlorococcus_marinus_str_MIT_9321	Prochlorococcus	HLII	North Pacific Ocean	Marine	1 N 92 W	95.7309
GCF_000760075.1	Prochlorococcus_marinus_str_MIT_9322	Prochlorococcus	HLII	North Pacific Ocean	Marine	0.27 N 93 W	95.3428
GCF_000760095.1	Prochlorococcus_marinus_str_MIT_9401	Prochlorococcus	HLII	Sargasso Sea	Marine	35.5 N 70.4 W	95.7309
GCF_000015665.1	Prochlorococcus_marinus_str_MIT_9515	Prochlorococcus	HLI	Equatorial Pacific	Marine		94.9547
GCF_019324905.1	Prochlorococcus_marinus_str_MU1414	Prochlorococcus	HLII	Pacific Ocean	Marine	20 N 127 E	95.7309
GCF_000015685.1	Prochlorococcus_marinus_str_NATL1A	Prochlorococcus	LLI	North Atlantic Ocean	Marine		94.8254
GCF_000012465.1	Prochlorococcus_marinus_str_NATL2A	Prochlorococcus	LLI	Mediterranean Sea	Marine		95.0841
GCF_000760235.1	Prochlorococcus_marinus_str_PAC1	Prochlorococcus	LLI	Station ALOHA, North Pacific Ocean	Marine	22.75°N 158°W	95.2135
GCF_000760115.1	Prochlorococcus_marinus_str_SB	Prochlorococcus	HLII	Western Pacific	Marine	35°N 138.3°E	95.3428
GCF_000760255.1	Prochlorococcus_marinus_str_SS2	Prochlorococcus	LLII	Sargasso Sea	Marine	28.98°N 64.35°W	97.4127
GCF_000760275.1	Prochlorococcus_marinus_str_SS35	Prochlorococcus	LLII	Sargasso Sea	Marine	28.98°N 64.35°W	97.4127
GCF_000760355.1	Prochlorococcus_marinus_str_SS51	Prochlorococcus	LLII	Sargasso Sea	Marine	28.98°N 64.35°W	97.4127
GCF_002812945.1	Prochlorococcus_marinus_str_XMU1401	Prochlorococcus	HLII	Phillippine Sea	Marine	18.00 N 129.00 E	95.6016
GCF_000007925.1	Prochlorococcus_marinus_subsp_marinus_str_CCMP1375	Prochlorococcus	LLII	Sargasso Sea	Marine		97.2833
GCF_000011465.1	Prochlorococcus_marinus_subsp_pastoris_str_CCMP1986	Prochlorococcus	HLI	Mediterranean Sea	Marine		95.7309
GCF_003208065.1	Prochlorococcus_marinus_XMU1403	Prochlorococcus	LLI	Phillippine Sea	Marine	20 N 124 E	94.5666
GCF_003208055.1	Prochlorococcus_marinus_XMU1408	Prochlorococcus	LLI	South China Sea	Marine	20 N 121 E	94.9547
GCA_017644685.2	Prochlorococcus_marinus_XMU1420	Prochlorococcus	HLII	Phillippine Sea	Marine	22.4 N 122.85 E	95.6016
GCA_017644645.1	Prochlorococcus_marinus_XMU1421	Prochlorococcus	HLII	Phillippine Sea	Marine	20 N 124 E	92.8849
GCA_017644665.1	Prochlorococcus_marinus_XMU1422	Prochlorococcus	HLII	Phillippine Sea	Marine	20 N 124 E	95.7309
GCA_017644615.2	Prochlorococcus_marinus_XMU1423	Prochlorococcus	HLII	Phillippine Sea	Marine	18 N 129 E	95.7309
GCA_017644605.2	Prochlorococcus_marinus_XMU1424	Prochlorococcus	HLII	Phillippine Sea	Marine	20 N 127 E	95.6016
GCA_017644555.2	Prochlorococcus_marinus_XMU1425	Prochlorococcus	HLII	Phillippine Sea	Marine	18 N 129 E	95.4722
GCA_017644545.2	Prochlorococcus_marinus_XMU1426	Prochlorococcus	HLII	Phillippine Sea	Marine	18 N 129 E	95.4722
GCA_017644585.2	Prochlorococcus_marinus_XMU1427	Prochlorococcus	HLII	Phillippine Sea	Marine	20 N 124 E	95.6016
GCA_017644525.1	Prochlorococcus_marinus_XMU1428	Prochlorococcus	HLII	Phillippine Sea	Marine	20 N 127 E	95.8603
GCA_017644495.2	Prochlorococcus_marinus_XMU1429	Prochlorococcus	HLII	Phillippine Sea	Marine	18 N 126 E	95.6016
GCA_022450905.1	Prochlorococcus_sp_ALOHA_A2_0_51	Prochlorococcus	LLIV	Station ALOHA, North Pacific Gyre, Pacific Ocean	Marine	22.75 N 158 W	94.0492
GCF_022447305.1	Prochlorococcus_sp_ALOHA_ZT_50	Prochlorococcus	HLII	Station ALOHA, North Pacific Gyre, Pacific Ocean	Marine	24.65 N 156.48 W	91.2031
GCF_000760175.1	Prochlorococcus_sp_MIT_0601	Prochlorococcus	LLIII	Station ALOHA, North Pacific Ocean	Marine	22.75°N 158°W	96.3777
GCF_000760195.1	Prochlorococcus_sp_MIT_0602	Prochlorococcus	LLII	Station ALOHA, North Pacific Ocean	Marine	22.75°N 158°W	96.7658
GCF_000760215.1	Prochlorococcus_sp_MIT_0603	Prochlorococcus	LLII	Station ALOHA, North Pacific Ocean	Marine	22.75°N 158°W	96.7658
GCF_000757845.1	Prochlorococcus_sp_MIT_0604	Prochlorococcus	HLII	Pacific Ocean	Marine		95.7309
GCF_000760295.1	Prochlorococcus_sp_MIT_0701	Prochlorococcus	LLIV	South Atlantic	Marine	13.45°S 0.04°W	98.1889
GCF_000760315.1	Prochlorococcus_sp_MIT_0702	Prochlorococcus	LLIV	South Atlantic	Marine	13.45°S 0.04°W	98.1889
GCF_000760335.1	Prochlorococcus_sp_MIT_0703	Prochlorococcus	LLIV	South Atlantic	Marine	13.45°S 0.04°W	97.9301
GCF_000757865.1	Prochlorococcus_sp_MIT_0801	Prochlorococcus	LLI	Sargasso Sea	Marine		94.8254
GCF_001631965.1	Prochlorococcus_sp_MIT_1303	Prochlorococcus	LLIV	North Pacific Ocean	Marine	22.75 N 158 W	98.577
GCF_001631985.1	Prochlorococcus_sp_MIT_1306	Prochlorococcus	LLIV	North Pacific Ocean	Marine	22.75 N 158 W	98.3182
GCF_012933605.1	Prochlorococcus_sp_P1344	Prochlorococcus	LLIV	North Pacific Ocean	Marine	22.75 N 158 W	95.0841
GCF_012933585.1	Prochlorococcus_sp_P1361	Prochlorococcus	LLIV	North Pacific Ocean	Marine	22.75 N 158 W	95.2135
GCF_012933595.1	Prochlorococcus_sp_P1363	Prochlorococcus	LLIV	North Pacific Ocean	Marine	22.75 N 158 W	95.3428
GCF_001989435.1	Prochlorococcus_sp_RS01	Prochlorococcus	HLII	Red Sea	Marine		95.6016
GCF_001989455.1	Prochlorococcus_sp_RS04	Prochlorococcus	HLII	Red Sea	Marine		95.6016
GCF_001989415.1	Prochlorococcus_sp_RS50	Prochlorococcus	HLII	Red Sea	Marine		95.6016
GCF_000760375.1	Prochlorococcus_sp_SS52	Prochlorococcus	LLII	Sargasso Sea	Marine	28.98°N 64.35°W	97.1539
GCA_009927805.1	Synechococcaceae_bacterium_LLD_019	5.3		Chattahoochee River, USA	Freshwater		92.238
GCA_016463595.1	Synechococcales_cyanobacterium_SupBloom_Metag_052	5.2B		Lake Superior, USA	Freshwater	46.9443 N 90.99678 W	92.6261
GCF_024346215.1	Synechococcus_lacustris_C3-12m-Tous	5.3		Tous Reservoir, Spain	Freshwater		91.2031
GCF_903937765.1	Synechococcus_lacustris_Genome_assembly_freshwater_MAG_---_Loc080925-4-5m_bin-0190	5.3		Lake, Neuchatel, Switzerland	Freshwater	47.02 6.996	97.0246
GCF_024345735.1	Synechococcus_lacustris_L1E-Slac	5.3		Loriguilla Reservoir, Spain	Freshwater		92.3674
GCF_024345715.1	Synechococcus_lacustris_L1F-Slac	5.3		Loriguilla Reservoir, Spain	Freshwater		91.5912
GCF_024345595.1	Synechococcus_lacustris_Maggiore-St4-Slac	5.3		Lake Maggiore, Italy	Freshwater		92.6261
GCF_003011125.1	Synechococcus_lacustris_str_Tous	5.3		Tous Reservoir, Spain	Freshwater	39.14 N 0.65 W	95.8603
GCA_004213055.1	Synechococcus_MED-G135	5.1B	XVI	Mediterranean Sea	Marine		92.1087
GCF_002252625.1	Synechococcus_sp_1G10	5.2A		Lake Nahuel Huapia, Argentina	Freshwater	40.43 S 71.55 W	99.3532
GCF_002252665.1	Synechococcus_sp_8F6	5.2B		Lake Alchichicha, Mexico	Marine	19.40 N 97.40 W	98.8357
GCF_023115425.1	Synechococcus_sp_A10-1-5-1	5.2B		Yangtze River Estuary	Marine	29.541 N 122.37 E	99.0944
GCF_014280215.1	Synechococcus_sp_A15-127	5.1A	WPC1	Atlantic Ocean	Marine	31.12 S 3.92 W	99.2238
GCF_014280115.1	Synechococcus_sp_A15-44	5.1A	II	Atlantic Ocean	Marine	21.68 N 17.83 W	98.9651
GCF_014280095.1	Synechococcus_sp_A15-60	5.1B	VII	Atlantic Ocean	Marine	17.62 N 20.95 W	99.8706
GCF_014280075.1	Synechococcus_sp_A15-62	5.1A	II	Atlantic Ocean	Marine	17.62 N 20.95 W	99.4825
GCF_014280035.1	Synechococcus_sp_A18-25c	5.1B	VII	Atlantic Ocean	Marine	27.77 N 37.03 W	99.8706
GCF_007828135.1	Synechococcus_sp_Ace-Pa	5.2A		Ace Lake, Vestfold Hills, Antarctica	Marine	68.4717 S 78.1877 E	98.4476
GCF_024346375.1	Synechococcus_sp_ATX_2A4	5.2A		Lake Atexcac, Mexico	Marine		95.2135
GCF_014279995.1	Synechococcus_sp_BIOS-E4-1	5.1B	CRD1	Pacific Ocean	Marine	31.87 S 91.42 W	99.2238
GCF_014279975.1	Synechococcus_sp_BIOS-U3-1	5.1B	CRD1	Pacific Ocean	Marine	34.00 S 73.37 W	99.3532
GCF_000153805.1	Synechococcus_sp_BL107	5.1A	IV	Blanes Bay, Mediterranean Sea	Marine		99.0944
GCF_014279955.1	Synechococcus_sp_BMK-MC-1	5.1B	V	Mediterranean Sea	Marine	40.80 N 14.25 E	99.7413
GCA_016779785.1	Synechococcus_sp_BS307-5m-G34	5.1A	WPC1	Black Sea, Bulgaria	Marine	43.155517 N 28.005383 E	96.3777
GCF_004332415.1	Synechococcus_sp_BS55D	5.1B	VIII	Black Sea, Bulgaria	Marine	43.10 N 29.00 E	99.7413
GCF_004332405.1	Synechococcus_sp_BS56D	5.1B	VIII	Black Sea, Bulgaria	Marine	43.10 N 29.00 E	99.6119
GCF_014224355.1	Synechococcus_sp_BSA11S	5.2A		Black Sea, Bulgaria	Marine	45.59 N 30.42 E	96.6365
GCF_014224335.1	Synechococcus_sp_BSF8S	5.2A		Black Sea, Bulgaria	Marine	45.59 N 30.42 E	96.6365
GCF_000179235.2	Synechococcus_sp_CB0101	5.2B		Chesapeake Bay	Marine		98.9651
GCF_000179255.1	Synechococcus_sp_CB0205	5.2B		Chesapeake Bay	Marine		96.7658
GCF_015840915.1	Synechococcus_sp_CBW1002	5.2B		Chesapeake Bay	Marine		99.3532
GCF_015840715.1	Synechococcus_sp_CBW1004	5.2B		Chesapeake Bay	Marine		97.9301
GCF_015840525.1	Synechococcus_sp_CBW1006	5.2B		Chesapeake Bay	Marine		99.3532
GCF_015841355.1	Synechococcus_sp_CBW1107	5.2A		Chesapeake Bay	Marine		99.6119
GCF_015840335.1	Synechococcus_sp_CBW1108	5.2B		Chesapeake Bay	Marine		98.577
GCF_000014585.1	Synechococcus_sp_CC9311	5.1B	I	California Coast	Marine		99.6119
GCF_000012625.1	Synechococcus_sp_CC9605	5.1A	II	California Coast	Marine		99.8706
GCF_000515235.1	Synechococcus_sp_CC9616	5.1A	UC-A	California Current	Marine		99.6119
GCF_000012505.1	Synechococcus_sp_CC9902	5.1A	IV	California Coast	Marine		99.6119
GCF_019038515.1	Synechococcus_sp_CCAP_1479_10	5.2B		Windermere, UK	Freshwater		96.3777
GCF_019038475.1	Synechococcus_sp_CCAP_1479_13	5.2B		Windermere, UK	Freshwater		95.9897
GCF_019038535.1	Synechococcus_sp_CCAP_1479_9	5.2B		Windermere, UK	Freshwater		96.6365
GCA_029636065.1	Synechococcus_sp_CCFWC_502	5.2A		West Florida Shelf	Marine		99.3532
GCF_019038465.1	Synechococcus_sp_CCY_0621	5.2B		Lake, Leiden, Netherlands	Freshwater		95.3428
GCF_019038415.1	Synechococcus_sp_CCY_9618	5.2B		Vinkeveen, Netherlands	Freshwater	52.22 N 4.95 E	95.7309
GCF_024346035.1	Synechococcus_sp_Cruz_CV-v-12	5.2A		Lake La Cruz, Spain	Freshwater		94.696
GCF_024346015.1	Synechococcus_sp_Cruz-7B9	5.2A		Lake La Cruz, Spain	Freshwater		97.1539
GCF_024345995.1	Synechococcus_sp_Cruz-7E5	5.2A		Lake La Cruz, Spain	Freshwater		96.8952
GCF_024345935.1	Synechococcus_sp_Cruz-9C9	5.2A		Lake La Cruz, Spain	Freshwater		96.3777
GCF_024345915.1	Synechococcus_sp_Cruz-9H2	5.2A		Lake La Cruz, Spain	Freshwater		96.8952
GCF_025128155.1	Synechococcus_sp_CS-1324	5.2A		Chester Cone Lake, South Shetland Islands, Antarctica	Freshwater		97.542
GCF_025128135.1	Synechococcus_sp_CS-1325	5.2A		Laguna Chica, South Shetland Islands, Antarctica	Freshwater		97.1539
GCF_025128115.1	Synechococcus_sp_CS-1326	5.2A		Limnopolar Lake, South Shetland Islands, Antarctica	Freshwater		98.0595
GCF_025128075.1	Synechococcus_sp_CS-1327	5.2A		Midge Lake, South Shetland Islands, Antarctica	Freshwater		97.9301
GCF_025128095.1	Synechococcus_sp_CS-1328	5.2B		Eastern Beaufort Sea, Northwest Territories, Canada	Freshwater		96.2484
GCF_025128055.1	Synechococcus_sp_CS-1329	5.2A		Eastern Beaufort Sea, Northwest Territories, Canada	Freshwater		98.9651
GCF_025127975.1	Synechococcus_sp_CS-1331	5.2B		Lake A, Ellesmere Island, Nunavut, Canada	Freshwater		98.3182
GCF_025127995.1	Synechococcus_sp_CS-1332	5.2B		Lake C3, Ellesmere Island, Nunavut, Canada	Freshwater		96.3777
GCF_025128015.1	Synechococcus_sp_CS-1333	5.2A		Tundra Pond, Bylot Island, Nunavut, Canada	Freshwater		97.4127
GCF_025128215.1	Synechococcus_sp_CS-197	5.1B	V	Sargasso Sea	Marine		97.9301
GCF_025128255.1	Synechococcus_sp_CS-205	5.2A		Menai Strait, North Wales, UK	Marine		96.8952
GCF_025128225.1	Synechococcus_sp_CS-601	5.2A		Vestfold Hills, Long Peninsula, Pendant Lake, Antarctica	Marine		98.577
GCF_025128175.1	Synechococcus_sp_CS-602	5.2A		Vestfold Hills, Long Peninsula, Pendant Lake, Antarctica	Marine		98.577
GCF_025128195.1	Synechococcus_sp_CS-603	5.2A		Vestfold Hills, Long Peninsula, Pendant Lake, Antarctica	Marine		98.4476
GCF_024345895.1	Synechococcus_sp_Edmonson_11F2	5.2A		Edmonson Point 145, Antarctica	Freshwater		96.6365
GCA_024958665.1	Synechococcus_sp_FGCU3	5.2B		River, Florida	Freshwater		99.3532
GCF_900473955.1	Synechococcus_sp_GEYO	5.1B	CRD1	Sargasso Sea	Marine		99.4825
GCF_020514355.1	Synechococcus_sp_HB1133	5.1A	XV	Freshwater Beach, Sydney, Australia	Marine	33.7813 S 151.2906 E	95.0841
GCF_020514275.1	Synechococcus_sp_HBA1120	5.1A	XV	Freshwater Beach, Sydney, Australia	Marine	33.7813 S 151.2906 E	95.2135
GCF_024345835.1	Synechococcus_sp_HJ21-Hayes	5.2B		Lake Hayes, New Zealand	Freshwater		95.0841
GCF_014217855.1	Synechococcus_sp_HK01-R	5.1B	VIII	Port Shelter, Hong Kong	Marine	114.295°E, 22.342°N	99.7413
GCF_019104765.1	Synechococcus_sp_HK05	5.2B		Pearl River Estuary, China	Marine	21.0610333 N 112.6207 E	95.8603
GCF_024345795.1	Synechococcus_sp_J7-Johnson	5.2A		Lake Johnson, New Zealand	Freshwater		96.7658
GCF_024345775.1	Synechococcus_sp_JJ3a-Johnson	5.2B		Lake Johnson, New Zealand	Freshwater		94.8254
GCF_000737535.1	Synechococcus_sp_KORDI-100	5.1A	UC-A	Pacific Ocean	Marine		99.6119
GCF_000737575.1	Synechococcus_sp_KORDI-49	5.1A	WPC1	East China Sea	Marine	32°30′N 126°00′E	98.9651
GCF_000737595.1	Synechococcus_sp_KORDI-52	5.1A	II	East China Sea	Marine	32°30′N 126°45′E	99.6119
GCF_024345695.1	Synechococcus_sp_L2F	5.2A		Loriguilla Reservoir, Spain	Freshwater		94.1785
GCF_018502385.1	Synechococcus_sp_LA31	5.2B		Narragansett Bay, Narrangansett, Rhode Island, USA	Marine	41.47 N 71.40 W	99.7413
GCF_014217875.1	Synechococcus_sp_LTW-R	5.2B		Luk Chau Wan, Hong Kong	Marine	114.129°E, 22.223°N	99.4825
GCF_024345655.1	Synechococcus_sp_Lug-A	5.2A		Lake Lugano, Switzerland	Freshwater		94.1785
GCF_014279895.1	Synechococcus_sp_M16_1	5.1A	II	Atlantic Ocean	Marine	27.70 N 91.30 W	99.6119
GCA_003331785.1	Synechococcus_sp_MED-G68	5.1B	I	Mediterranean Sea	Marine		92.3674
GCF_014279875.1	Synechococcus_sp_MEDNS5	5.1B	V	Mediterranean Sea	Marine	41.00 N 6.00 E	99.4825
GCF_014279855.1	Synechococcus_sp_Minos11	5.3		Mediterranean Sea	Marine	34.00 N 18.00 E	99.4825
GCF_014304815.1	Synechococcus_sp_MIT_S9220	5.1B	CRD1	Pacific Ocean	Marine	0.00 N 140.00 W	99.6119
GCF_001632105.1	Synechococcus_sp_MIT_S9504	5.1B	CRD1	Equatorial Pacific	Marine	4°32.06' S 105°13.93' W	99.3532
GCF_001632165.1	Synechococcus_sp_MIT_S9508	5.1B	CRD1	Equatorial Pacific	Marine	6°51.88' S 109°05.91' W	99.4825
GCF_001631935.1	Synechococcus_sp_MIT_S9509	5.1B	CRD1	Equatorial Pacific	Marine	6°51.88' S 109°05.91' W	98.7063
GCF_020514255.1	Synechococcus_sp_MU1611	5.1A	XV	Port Hacking NRS, Australia	Marine	34.1276 S 151.2359 E	94.8254
GCF_020514235.1	Synechococcus_sp_MU1617	5.1A	II	Tasman Sea, Australia	Marine	36.2504 S 153.26225 E	95.9897
GCF_020514205.1	Synechococcus_sp_MU1625	5.1A	XV	Tasman Sea, Australia	Marine	34.84225 S 151.34422 E	95.2135
GCF_020514115.1	Synechococcus_sp_MU1642	5.1A	II	Tasman Sea, Australia	Marine	32.4771 S 154.47957 E	95.2135
GCF_020514095.1	Synechococcus_sp_MU1643	5.1A	II	Tasman Sea, Australia	Marine	32.47438 S 154.10163 E	95.6016
GCF_023630615.1	Synechococcus_sp_MU1648	5.1A	XV	Tasman Sea, Australia	Marine	32.4771 S 154.47957 E	92.4968
GCF_020514015.1	Synechococcus_sp_MU1650	5.1A	XV	Coral Sea, Australia	Marine	28.01995 S 154.03263 E	90.1682
GCF_023630635.1	Synechococcus_sp_MU1651	5.1A	II	Tasman Sea, Australia	Marine	29.16375 S 154.4763 E	95.7309
GCF_014279835.1	Synechococcus_sp_MVIR-18-1	5.1B	I	North Sea	Marine	61.00 N 1.98 E	99.7413
GCF_002252635.1	Synechococcus_sp_MW101C3	5.2A		Lake Mondsee, Austria	Freshwater	47.82 N 13.40 E	98.8357
GCF_900474045.1	Synechococcus_sp_N19	5.1A	II	Pacific Ocean	Marine		99.8706
GCF_900473975.1	Synechococcus_sp_N26	5.1A	II	Pacific Ocean	Marine		99.8706
GCF_900473895.1	Synechococcus_sp_N32	5.1A	II	Pacific Ocean	Marine		99.3532
GCF_900473925.1	Synechococcus_sp_N5	5.1A	II	Pacific Ocean	Marine		99.6119
GCA_002698505.1	Synechococcus_sp_NAT40	5.1B	XVI	North Atlantic Ocean	Marine		91.7206
GCF_023078835.1	Synechococcus_sp_NB0720_010	5.2B		Narragansett Bay, Narrangansett, Rhode Island, USA	Marine	41.6499 N 71.2567 W	99.6119
GCF_014279815.1	Synechococcus_sp_NOUM97013	5.1B	VII	Pacific Ocean	Marine	22.33 S 166.33 E	99.3532
GCF_014279795.1	Synechococcus_sp_PROS-7-1	5.1B	V	Mediterranean Sea	Marine	37.40 N 15.62 E	99.2238
GCF_014279775.1	Synechococcus_sp_PROS-9-1	5.1B	I	Mediterranean Sea	Marine	41.90 N 10.43 E	99.7413
GCF_014279755.1	Synechococcus_sp_PROS-U-1	5.1A	XV	Atlantic Ocean	Marine	30.13 N 10.05 W	99.7413
GCF_000063525.1	Synechococcus_sp_RCC307	5.3		Mediterranean Sea	Marine		98.9651
GCF_024345495.1	Synechococcus_sp_RedBA-s	5.2A		Lake Baikal, Russia	Freshwater		95.2135
GCF_014279655.1	Synechococcus_sp_ROS8604	5.1B	I	Atlantic Ocean	Marine	48.73 N 3.98 W	99.6119
GCF_014279635.1	Synechococcus_sp_RS9902	5.1A	II	Indian Ocean	Marine	29.47 N 34.92 E	99.7413
GCF_014279615.1	Synechococcus_sp_RS9907	5.1A	II	Indian Ocean	Marine	29.47 N 34.92 E	99.8706
GCF_014279595.1	Synechococcus_sp_RS9909	5.1B	VIII	Indian Ocean	Marine	29.47 N 34.92 E	99.4825
GCF_000153825.1	Synechococcus_sp_RS9916	5.1B	IX	Red Sea	Marine		99.4825
GCF_000153065.1	Synechococcus_sp_RS9917	5.1B	VIII	Red Sea	Marine		98.8357
GCF_008807075.1	Synechococcus_sp_RSCCF101			Red Sea	Marine	20.33 N 38.85 E	96.119
GCA_012103655.1	Synechococcus_sp_s2_metabat2_7	5.1B	I	Capsize Point, Marlborough, South Island, New Zealand	Marine	41.16 S 173.86 E	98.577
GCA_030756875.1	Synechococcus_sp_SP1_MAG	5.1A	IV	Pacific Ocean	Marine	50 N 145 W	93.273
GCA_030756895.1	Synechococcus_sp_SP2_MAG	5.1B	I	Pacific Ocean	Marine	50 N 145 W	98.3182
GCF_014279555.1	Synechococcus_sp_SYN20	5.1B	I	North Sea	Marine	60.27 N 5.21 E	99.7413
GCF_001885215.1	Synechococcus_sp_SynAce01	5.2A		Ace Lake, Vestfold Hills, Antarctica	Marine	68.27 S 78.12 E	98.4476
GCF_014279535.1	Synechococcus_sp_TAK9802	5.1A	II	South Pacific Ocean	Marine	14.50 S 145.33 W	99.4825
GCA_002168155.1	Synechococcus_sp_TMED19	5.3		Mediterranean Sea	Marine		91.5912
GCF_024345415.1	Synechococcus_sp_Tobar12-5m-g	5.2A		Lake El Tobar, Spain	Freshwater		94.9547
GCF_900473935.1	Synechococcus_sp_UW105	5.1B	XVI	Sargasso Sea	Marine		99.7413
GCF_900474015.1	Synechococcus_sp_UW106	5.1A	XV	Sargasso Sea	Marine		99.4825
GCF_900474295.1	Synechococcus_sp_UW140	5.1B	XVI	Sargasso Sea	Marine		99.4825
GCF_900473965.1	Synechococcus_sp_UW179A	5.1B	CRD1	Equatorial Pacific Ocean	Marine		99.3532
GCF_900474245.1	Synechococcus_sp_UW179B	5.1B	I	Equatorial Pacific Ocean	Marine		99.6119
GCF_900474185.1	Synechococcus_sp_UW69	5.1A	XV	Sargasso Sea	Marine		99.4825
GCF_900474085.1	Synechococcus_sp_UW86	5.1A	II	Sargasso Sea	Marine		99.7413
GCF_000153045.1	Synechococcus_sp_WH_5701	5.2A		Long Island Sound	Marine		99.0944
GCF_000063505.1	Synechococcus_sp_WH_7803	5.1B	V	Sargasso Sea	Marine		99.7413
GCF_000153285.1	Synechococcus_sp_WH_7805	5.1B	VI	Sargasso Sea	Marine		99.2238
GCA_030373345.1	Synechococcus_sp_WH_8007	5.2B		Gulf of Mexico	Marine	19.75 N 92.4167 W	96.7658
GCF_000230675.1	Synechococcus_sp_WH_8016	5.1B	I	Woods Hole, Massachussetts	Marine		99.6119
GCF_001040845.1	Synechococcus_sp_WH_8020	5.1B	I	North Atlantic Ocean	Marine	38.40 N 69.19 W	99.8706
GCF_014304795.1	Synechococcus_sp_WH_8101	5.1B	VIII	Atlantic Ocean	Marine	41.52 N 70.67 W	99.3532
GCF_000161795.2	Synechococcus_sp_WH_8109	5.1A	II	Sargasso Sea	Marine		99.4825
GCA_003149585.1	Synechococcus_sp_XM-24	5.2B		Coastal Marine Water Around Xiamen	Marine		99.7413
GCF_030546365.1	Synechococcus_sp_YX-04-1	5.1A	II	South China Sea	Marine		99.7413
GCA_003712085.1	Synechococcus_sp_YX04-3	5.1A	III	South China Sea	Marine		99.7413
GCF_024346195.1	Vulcanococcus_limneticus_Candia_3B3	5.2B		Lake Candia, Italy	Freshwater		95.2135
GCF_024346175.1	Vulcanococcus_limneticus_Candia_3F8	5.2B		Lake Candia, Italy	Freshwater		95.3428
GCF_002252705.1	Vulcanococcus_limneticus_LL	5.2B		Lake Albano, Italy	Freshwater	41.75 N 12.67 E	99.4825
GCF_024345555.1	Vulcanococcus_limneticus_MW73D5	5.2B		Lake Hallstattersee, Austria	Freshwater		95.4722
GCA_014654725.1	Vulcanococcus_sp_Clear-D1	5.2B		Clear Lake, California, USA	Freshwater	38.973166 N 122.72809 W	99.8706
GCA_019264575.1	Vulcanococcus_sp_Con_Enr_2019-1	5.2B		Conesus Lake, New York, USA	Freshwater	42.75083 N 77.71806 W	99.6119
GCA_019264515.1	Vulcanococcus_sp_Con_Enr_2020-4	5.2B		Conesus Lake, New York, USA	Freshwater	42.75083 N 77.71806 W	99.7413

## Sheet: Query Sequences
S2: Query Sequences for BLASTP analyses
N Source	Gene	Accession Number	Species
Tryptophan Degradation VII	Aao1	NP_568407.2	Arabidopsis thaliana
Methionine Degradation I	AB094498	WP_096409577.1	Halorhodospira halochloris
Glutamate Degradation V	acdA	WP_068323840.1	Pyrococcus kukulkanii
Glutamate Degradation V	acdB	WP_011012928.1	Pyrococcus
Isoleucine Degradation I/Valine Degradation I	acdH	WP_010986679.1	Streptomyces
Tryptophan Degradation I	acmG	WP_057667170.1	Streptomyces
Tryptophan Degradation I	acnF	WP_228926890.1	Streptomyces sp. DH7
Threonine Degradation IV/IX	adhE	WP_000301651.1	Enterobacteriaceae
Arginine Degradation III	adiA	WP_077633497.1	Escherichia coli
Amino Acids	agcS	WP_015226123.1	Halothece sp. PCC 7418
Arginine Degradation IV	aguA	WP_011378474.1	Synechococcus elongatus PCC 7942
Arginine Degradation IV	aguB	WP_011378338.1	Synechococcus elongatus PCC 7942
Methionine Degradation I	Ahcy	NP_058897.1	Rattus norvegicus
Alanine Degradation II	alaA	WP_262817042.1	Escherichia coli
Alanine Degradation I	alaR	WP_001402767.1	Escherichia coli
Alanine Biosynthesis/Alanine Degradation IV	ald	WP_094554753.1	Synechococcus sp. 1G10
Lysine Degradation V	amaA	WP_003253547.1	Pseudomonas
Lysine Degradation V	amaB	WP_003449514.1	Pseudomonas furukawaii
Lysine Degradation V	amaD	WP_010954442.1	Pseudomonas
Arginine Degradation X	amidase	WP_013592740.1	Paracidovorax avenae
Arginine Degradation X	amo	WP_099013769.1	Streptomyces
Ammonium	amt1	WP_011377582.1	Synechococcus elongatus PCC 7942
Ammonium	amt2	WP_162327372.1	Synechocystis sp. CACIAM 05
Ammonium	amt3	WP_162329244.1	Synechocystis sp. CACIAM 05
Ammonium	amt4	WP_044520794.1	Nostoc sp. PCC 7120
Ammonium	amtB	WP_011378385.1	Synechococcus elongatus PCC 7942
Asparagine Degradation I	ansB	WP_000394140.1	Escherichia
Arginine Degradation V	arcA	WP_162329280.1	Synechocystis sp. CACIAM 05
Arginine Degradation V/VII	arcB	WP_010904159.1	Halobacterium
Arginine Degradation V	arcC	WP_162329465.1	Synechocystis sp. CACIAM 05
Arginine Biosynthesis	argB	WP_094554544.1	Synechococcus sp. 1G10
Arginine Biosynthesis	argC	WP_094553936.1	Synechococcus sp. 1G10
Arginine Biosynthesis/Arginine Degradation I/VI	argD	WP_094554263.1	Synechococcus sp. 1G10
Arginine Biosynthesis	argF	WP_094554670.1	Synechococcus sp. 1G10
Arginine Biosynthesis	argG	WP_094554929.1	Synechococcus sp. 1G10
Arginine Biosynthesis	argH	WP_094554905.1	Synechococcus sp. 1G10
Arginine Biosynthesis	argJ	WP_094556070.1	Synechococcus sp. 1G10
Tryptophan Degradation IV/VII	ARO8	NP_011313.1	Saccharomyces cerevisiae S288C
Arginine Degradation VIII	AROD	WP_009408839.1	Pseudomonas bharatica
Arginine Degradation IX	aruH	WP_003102073.1	Pseudomonas
Arginine Degradation VIII/IX	arul	WP_010895690.1	Pseudomonas aeruginosa
Threonine/Lysine Biosynthesis	asd	WP_094554858.1	Synechococcus sp. 1G10
Asparagine Biosynthesis	asnB	WP_094555356.1	Synechococcus sp. 1G10
Asparagine Biosynthesis	asnS	WP_162329229.1	Synechocystis sp. CACIAM 05
Aspartate Degradation III/Glutamate Degradation II	aspA	SPW42721.1	Escherichia coli
Asparagine Degradation II	aspB	WP_019294317.1	Lactococcus petauri
Threonine/Aspartic Acid/Glutamic Acid/Lysine Biosynthesis/Aspartic Acid Degradation I/Glutamate Degradation II	aspC	WP_094556444.1	Synechococcus sp. 1G10
Asparagine Biosynthesis	aspS	WP_094556019.1	Synechococcus sp. 1G10
Arginine Degradation II	astA	WP_000989419.1	Enterobacteriaceae
Arginine Degradation II	astB	HDP7248389.1	Escherichia coli
Arginine Degradation II	astC	EFQ8884388.1	Escherichia coli
Arginine Degradation II	astD	EGI11365.1	Escherichia coli H736
Arginine Degradation II	astE	WP_000368506.1	Enterobacteriaceae
Lysine Degradation XII	atoB	WP_000786547.1	Enterobacteriaceae
Glutamate Degradation V/VII/Lysine Degradation XII	bcd	WP_010965998.1	Clostridium
Isoleucine Degradation I/Leucine Degradation I/Valine Degradation I	bfmBAA	WP_004398565.1	Bacillales
Isoleucine Degradation I/Leucine Degradation I/Valine Degradation I	bfmBAB	WP_061891055.1	Bacillus subtilis
Isoleucine Degradation I/Leucine Degradation I/Valine Degradation I	bfmBB	WP_025275420.1	Bacillus subtilis
Amino Acids	bgtA	WP_162328001.1	Synechocystis sp. CACIAM 05
Amino Acids	bgtB	WP_162327858.1	Synechocystis sp. CACIAM 05
Tryptophan Degradation IX	Bna4	NP_009454.1	Saccharomyces cerevisiae S288C
Tryptophan Degradation IX	Bna5	NP_013332.1	Saccharomyces cerevisiae S288C
Glutamate Degradation VII	buk1	WP_010966356.1	Clostridium
Lysine Degradation I	cadA	WP_226326691.1	Escherichia coli
Metabolism	carA	WP_233130184.1	Synechococcus sp. 1G10
Metabolism	carB	WP_094553794.1	Synechococcus sp. 1G10
Glutamate Degradation V	cat3	WP_012103918.1	Clostridium kluyveri
Chitin	chdA	WP_094556354.1	Synechococcus sp. 1G10
Chitin	chiA	WP_066911065.1	Synechococcus sp. MIT9509
Chitin	choA	WP_010995999.1	Nostoc sp. PCC 7120
N Storage	cphA	WP_158218577.1	Synechococcus sp. 1G10
N Storage	cphB	WP_010872518.1	Synechocystis sp. PCC 6803
Glutamate Degradation V	crt	WP_010965999.1	Clostridium
Glutamate Degradation VII	crt1	WP_011989023.1	Clostridium kluyveri
Lysine Degradation XII	ctfA	WP_010890847.1	Clostridium
Nitrate/Nitrite	cynA	WP_011129340.1	Synechococcus sp. WH8102
Nitrate/Nitrite	cynB	WP_011129339.1	Synechococcus sp. WH8102
Nitrate/Nitrite	cynD	WP_011129338.1	Synechococcus sp. WH8102
Nitrate/Nitrite	cynH	WP_042504028.1	Synechococcus sp. WH8102
Nitrate/Nitrite	cynS	WP_071820881.1	Synechococcus sp. WH8102
Cysteine Biosynthesis	cysE	WP_094556897.1	Synechococcus sp. 1G10
Cysteine Degradation II	cysM/K	WP_284344791.1	Escherichia coli
Cysteine Biosynthesis	cysM1	WP_011127540.1	Synechococcus sp. WH8102
Cysteine Biosynthesis	cysM2	WP_011129078.1	Synechococcus sp. WH8102
Alanine Degradation I	dadA	MCS1227631.1	Escherichia coli
Lysine Biosynthesis	dapA	WP_011126945.1	Synechococcus sp. WH8102
Lysine Biosynthesis	dapB	WP_011127684.1	Synechococcus sp. WH8102
Lysine Biosynthesis	dapF	WP_011128118.1	Synechococcus sp. WH8102
Lysine Biosynthesis	dapL	WP_094555918.1	Synechococcus sp. 1G10
Lysine Degradation IV	davA	WP_035278634.1	Actinokineospora spheciospongiae
Lysine Degradation IV	davB	WP_004576183.1	Pseudomonas
Lysine Degradation IV	davD	WP_010951596.1	Pseudomonas
Lysine Degradation IV	davT	WP_003106268.1	Pseudomonas
Amino Acids	dmeA	WP_011242834.1	Synechococcus elongatus PCC 7942
Lysine Degradation V	dpkA	Q5FB93.1	Pseudomonas putida
Di/Oligopeptides	dppA	Ga0078146_104134	Synechococcus sp. BO8801
Di/Oligopeptides	dppB	Ga0078146_104135	Synechococcus sp. BO8801
Di/Oligopeptides	dppC	Ga0078146_11623	Synechococcus sp. BO8801
Di/Oligopeptides	dppD	Ga0078146_11132	Synechococcus sp. BO8801
Di/Oligopeptides	dppF	WP_185831897.1	Pseudomonas aeruginosa
Valine Degradation I	ech	WP_012052606.1	Pseudomonas
Glutamate Degradation VII/Isoleucine Degradation I	echA	WP_011305192.1	Methanosarcina barkeri
Lysine Degradation XII	eutD	WP_272471959.1	Escherichia coli
Isoleucine Degradation I	fadB2x	WP_003250091.1	Pseudomonas
Tyrosine Degradation I	fahA	XP_659500.1	Aspergillus nidulans FGSC A4
N Fixation	fdxN	WP_015081224.1	Anabaena sp. 90
Phenylalanine Degradation II	feaB	EFE64016.1	Escherichia coli B088
Tryptophan Degradation IV	fldH	WP_003492363.1	Clostridium
Nitrate/Nitrite	focA	WP_038655547.1	Prochlorococcus marinus NATL1A
Glutamate Degradation VIII	frdA	WP_001192973.1	Enterobacteriaceae
Glutamate Degradation VIII	fumA	WP_042092965.1	Escherichia coli
Glutamate Degradation IX	gadA	WP_122632539.1	Escherichia coli
Asparagine Biosynthesis	gatA	WP_011430266.1	Synechococcus sp JA-3-3Ab
Asparagine Biosynthesis	gatB	WP_162328642.1	Synechocystis sp. CACIAM 05
Asparagine Biosynthesis	gatC	WP_162329184.1	Synechocystis sp. CACIAM 05
Arginine Degradation X	gbh	WP_018777080.1	Paenarthrobacter
Arginine Degradation VIII/IX	gbuA	WP_020191243.1	Pseudomonas putida
Glutamate Degradation V	gcdA	WP_012939154.1	Acidaminococcus fermentans
Glutamate Degradation V	gcdB	WP_012939171.1	Acidaminococcus fermentans
Glutamate Degradation V	gcdC	WP_012939172.1	Acidaminococcus fermentans
Glutamate Degradation V	gcdD	WP_012939173.1	Acidaminococcus fermentans
Glutamate Degradation V	gctA	WP_012939156.1	Acidaminococcus fermentans
Glutamate Degradation V	gctB	WP_012939155.1	Acidaminococcus fermentans
Glycine Degradation	gcvP	WP_089643696.1	Escherichia coli
Glycine Degradation	gcvT	WP_099356926.1	Escherichia coli
Alanine Degradation II/Glutamate Degradation I/V	gdhA	WP_011826248.1	Prochlorococcus marinus MIT9303
Metabolism	gifA	WP_028948617.1	Synechocystis sp. PCC 6714
Metabolism	gifB	WP_010871622.1	Synechocystis sp. PCC 6803
Glutamate Degradation VI/VII/VIII	glmE	WP_095178279.1	Clostridium cochlearium
Glutamate Degradation VI/VII/VIII	glmS	WP_000710397.1	Escherichia coli
Metabolism	glnA	WP_011127938.1	Synechococcus sp. WH8102
Regulation	glnB	WP_011127336.1	Synechococcus sp. WH8102
Metabolism	glnN	WP_011243650.1	Synechococcus elongatus PCC 7942
Metabolism	glsF	WP_011128988.1	Synechococcus sp. WH8102
Glutamine Degradation II	gltD	WP_010871407.1	Synechocystis sp. PCC 6803
Amino Acids	gltS	WP_162327631.1	Synechocystis sp. CACIAM 05
Tryptophan Degradation XII	GTNG_3160	WP_041264718.1	Geobacillus thermodenitrificans
Amino Acids	gtrA	WP_162328652.1	Synechocystis sp. CACIAM 05
Amino Acids	gtrB	WP_162328651.1	Synechocystis sp. CACIAM 05
Amino Acids	gtrC	WP_162328650.1	Synechocystis sp. CACIAM 05
Serine/Glycine Biosynthesis	gylA	WP_011127135.1	Synechococcus sp. WH8102
Glutamate Degradation V/VII	hbd	6AA8_A	Clostridium acetobutylicum ATCC 824
Glutamate Degradation V	hgdA	WP_012939152.1	Acidaminococcus fermentans
Glutamate Degradation V	hgdB	WP_012939151.1	Acidaminococcus fermentans
Valine Degradation I	Hibch	NP_001385597.1	Rattus norvegicus
Histidine Biosynthesis	hisA	WP_011127638.1	Synechococcus sp. WH8102
Histidine Biosynthesis	hisB	WP_066905059.1	Synechococcus sp. WH8102
Histidine Biosynthesis/Histidine Degradation IV	hisC	WP_011129171.1	Synechococcus sp. WH8102
Histidine Biosynthesis	hisD	WP_011127477.1	Synechococcus sp. WH8102
Histidine Biosynthesis	hisF	WP_011128537.1	Synechococcus sp. WH8102
Histidine Biosynthesis	hisG	WP_011128406.1	Synechococcus sp. WH8102
Histidine Biosynthesis	hisH	WP_011127589.1	Synechococcus sp. WH8102
Histidine Biosynthesis	hisIE	WP_011128369.1	Synechococcus sp. WH8102
Histidine Biosynthesis	hisZ	WP_011128140.1	Synechococcus sp. WH8102
Tyrosine Degradation I	hmgA	WP_003100397.1	Pseudomonas
Tyrosine Degradation IV	hpdB	WP_009895226.1	Clostridioides difficile
Tyrosine Degradation IV	hpdC	WP_003425410.1	Clostridioides difficile
Histidine Degradation II	hutF	WP_011058773.1	Pseudomonas
Histidine Degradation I/II	hutG	WP_326248540.1	Bacillus subtilis
Histidine Degradation I	hutH	WP_014478452.1	Bacillus subtilis
Histidine Degradation I	hutI	WP_153932909.1	Bacillus subtilis
Histidine Degradation I	hutU	WP_282627187.1	Bacillus subtilis
N Storage	iadA	WP_010873103.1	Synechocystis sp. PCC 6803
Regulation	icd	WP_011127042.1	Synechococcus sp. WH8102
Branched Chain Amino Acid Biosynthesis	ilvB	WP_011128606.1	Synechococcus sp. WH8102
Branched Chain Amino Acid Biosynthesis	ilvC	WP_011128514.1	Synechococcus sp. WH8102
Branched Chain Amino Acid Biosynthesis	ilvD	WP_011127988.1	Synechococcus sp. WH8102
Branched Chain Amino Acid Biosynthesis/Isoleucine Degradation I/Leucine Degradation I/Valine Degradation I/II	ilvE	WP_011128103.1	Synechococcus sp. WH8102
Branched Chain Amino Acid Biosynthesis	ilvN	WP_011127547.1	Synechococcus sp. WH8102
Tryptophan Degradation VII	ipdC	WP_138014063.1	Enterobacter ludwigii
Glutamate Degradation VI/VII/VIII	IPMS3	UZU57555.1	Selenicereus undatus
Lysine Degradation XII	kal	WP_005902967.1	Fusobacterium
Lysine Degradation XII	kamA	WP_005902971.1	Fusobacterium
Lysine Degradation XII	kamD	WP_011015881.1	Fusobacterium nucleatum
Lysine Degradation XII	kamE	WP_005902977.1	Fusobacterium nucleatum
Arginine Degradation VIII/IX	kauB	WP_010955785.1	Pseudomonas
Threonine Degradation II	kbl	WP_136749512.1	Escherichia coli
Lysine Degradation XII	kce	WP_011015885.1	Fusobacterium nucleatum
Valine Degradation II	kdcA	WP_143458661.1	Lactococcus lactis
Lysine Degradation XII	kdd	WP_011015884.1	Fusobacterium nucleatum
Histidine Biosynthesis	kprS	WP_011127831.1	Synechococcus sp. WH8102
Tryptophan Degradation I	kyn	P83788.1	Pseudomonas fluorescens
Lysine Degradation VI	lat	BAB13756.1	Flavobacterium lutescens
Lysine Degradation I	ldcC	WP_195359762.1	Escherichia coli
Alanine Degradation II/Histidine Degradation IV	ldhA	WP_086795289.1	Escherichia coli
Leucine Biosynthesis	leuA	WP_011127595.1	Synechococcus sp. WH8102
Leucine Biosynthesis	leuB	WP_011127649.1	Synechococcus sp. WH8102
Leucine Biosynthesis/Glutamate Degradation VI/VII/VIII	leuC	WP_011127138.1	Synechococcus sp. WH8102
Leucine Biosynthesis	leuD	WP_011127139.1	Synechococcus sp. WH8102
Leucine Degradation I	liuA	WP_058354582.1	Pseudomonas aeruginosa
Leucine Degradation I	liuB	WP_115759702.1	Pseudomonas aeruginosa
Leucine Degradation I	liuC	WP_070095827.1	Pseudomonas sp. NBRC 111139
Leucine Degradation I	liuD	WP_128692166.1	Pseudomonas aeruginosa
Leucine Degradation I	liuE	MCO2738139.1	Pseudomonas aeruginosa
Glycine Degradation	lpd	WP_192979764.1	Escherichia coli
Threonine Degradation IV	ltaE	WP_206354808.1	Escherichia coli
Lysine Degradation V	lyr	WP_004082040.1	Thermotoga
Lysine Biosynthesis	lysA	WP_011127801.1	Synechococcus sp. WH8102
Threonine/Lysine Biosynthesis	lysC	WP_011126948.1	Synechococcus sp. WH8102
Lysine Degradation VIII	lysDH	WP_033024654.1	Geobacillus sp. CAMR5420
Lysine Degradation V	lysN	WP_024119068.1	Thermus thermophilus
Tyrosine Degradation I	maiA	WP_041634156.1	Magnetospirillum gryphiswaldense
Cysteine Degradation II/Glutamate Degradation VI/VII/VIII	malY	WP_268618318.1	Escherichia coli
Glutamate Degradation VIII	mcee	WP_322819966.1	Chloroflexus sp.
Methionine Degradation II	mdeA	WP_274096805.1	Pseudomonas sp. 8209
Aspartate Degradation II/Glutamate Degradation VIII	mdh	AAN82431.1	Escherichia coli CFT073
Cysteine Degradation II	metC	AXI33689.1	Escherichia coli
Methionine Biosynthesis	metH	WP_011128102.1	Synechococcus sp. WH8102
Methionine Degradation I	metK	AAN81976.1	Escherichia coli CFT073
Tryptophan Degradation IX	mhpD	AAB18074.1	Escherichia coli str. K-12 substr. MG1655
Tryptophan Degradation IX	mhpE	WP_087599200.1	Escherichia coli
Threonine Degradation IV	mhpF	EJR7474017.1	Escherichia coli
Glutamate Degradation VIII	mmdA	WP_013161731.1	Propionibacterium freudenreichii
Valine Degradation I	mmsA	WP_024916069.1	Pseudomonas aeruginosa
Valine Degradation I	mmsB	WP_027609099.1	Pseudomonas
Metabolism	narB	WP_011129317.1	Synechococcus sp. WH8102
Metabolism	narM	WP_011242921.1	Synechococcus elongatus PCC 7942
Amino Acids	natA	WP_162328838.1	Synechocystis sp. CACIAM 05
Amino Acids	natB	WP_162328984.1	Synechocystis sp. CACIAM 05
Amino Acids	natC	WP_162328527.1	Synechocystis sp. CACIAM 05
Amino Acids	natD	WP_162328421.1	Synechocystis sp. CACIAM 05
Amino Acids	natE	WP_162327940.1	Synechocystis sp. CACIAM 05
Amino Acids	natF	WP_044522113.1	Nostoc sp. PCC 7120
Amino Acids	natG	WP_010998304.1	Nostoc sp. PCC 7120
Amino Acids	natH	WP_010998305.1	Nostoc sp. PCC 7120
Amino Acids	natI	WP_044521412.1	Nostoc sp. PCC 7120
Amino Acids	natJ	WP_010996692.1	Nostoc sp. PCC 7120
Amino Acids	natK	WP_010996694.1	Nostoc sp. PCC 7120
Amino Acids	natL	WP_010996695.1	Nostoc sp. PCC 7120
Amino Acids	natM	WP_044522999.1	Nostoc sp. PCC 7120
Tryptophan Degradation IX/XII	nbaC	WP_017134320.1	Pseudomonas agarici
Tryptophan Degradation IX/XII	nbaD	2HBV_A	Pseudomonas fluorescens
Tryptophan Degradation IX	nbaE	4I1W_A	Pseudomonas fluorescens
Tryptophan Degradation IX	nbaF	BAC65310.1	Pseudomonas fluorescens
Tryptophan Degradation IX	nbaG	BAC65309.1	Pseudomonas fluorescens
N Storage	nblA	WP_011378330.1	Synechococcus elongatus PCC 7942
N Fixation	nifB	WP_011430655.1	Synechococcus sp JA-3-3Ab
N Fixation	nifD	WP_011430650.1	Synechococcus sp JA-3-3Ab
N Fixation	nifE	WP_011430661.1	Synechococcus sp JA-3-3Ab
N Fixation	nifH	WP_011430651.1	Synechococcus sp JA-3-3Ab
N Fixation	nifK	WP_011430649.1	Synechococcus sp JA-3-3Ab
N Fixation	nifN	WP_011430662.1	Synechococcus sp JA-3-3Ab
N Fixation	nifT	WP_011430645.1	Synechococcus sp JA-3-3Ab
N Fixation	nifU	WP_011430652.1	Synechococcus sp JA-3-3Ab
N Fixation	nifV	WP_011430647.1	Synechococcus sp JA-3-3Ab
N Fixation	nifW	WP_011430666.1	Synechococcus sp JA-3-3Ab
N Fixation	nifX	WP_011430663.1	Synechococcus sp JA-3-3Ab
N Fixation	nifZ	WP_011430646.1	Synechococcus sp JA-3-3Ab
Metabolism	nirA	WP_011129330.1	Synechococcus sp. WH8102
Metabolism	nirB	WP_011242623.1	Synechococcus elongatus PCC 7942
Asparagine Degradation II	nit2	WP_003232495.1	Bacillales
Nitrate/Nitrite	nrtA	WP_011242625.1	Synechococcus elongatus PCC 7942
Nitrate/Nitrite	nrtB	WP_011242626.1	Synechococcus elongatus PCC 7942
Nitrate/Nitrite	nrtC	WP_011242627.1	Synechococcus elongatus PCC 7942
Nitrate/Nitrite	nrtD	WP_011242628.1	Synechococcus elongatus PCC 7942
Nitrate/Nitrite	nrtP	WP_049692707.1	Synechococcus sp. WH8103
Nitrate/Nitrite	nrtS	WP_081422186.1	Synechococcus elongatus PCC 6301
Regulation	ntcA	WP_011127149.1	Synechococcus sp. WH8102
Regulation	ntcB	WP_011242622.1	Synechococcus elongatus PCC 7942
Di/Oligopeptides	oppC	WP_011243384.1	Synechococcus elongatus PCC 7942
Phenylalanine Degradation I	Pcbd1	WP_011057662.1	Thermosynechococcus vestitus
Lysine Degradation VI	pcd	WP_041277947.1	Desulfotalea psychrophila
Phenylalanine Degradation II	PDC1	NP_013145.1	Saccharomyces cerevisiae S288C
Isoleucine Degradation I/Leucine Degradation I/Valine Degradation I	pdhD	WP_029726527.1	Bacillus
Threonine Degradation I	pflB	EEC8080561.1	Escherichia coli
Glutamate Degradation VII	pfoA	WP_010965527.1	Clostridium
Phenylalanine Biosynthesis	pheA	WP_011128998.1	Synechococcus sp. WH8102
Phenylalanine Degradation I	phhA	WP_011136727.1	Chromobacterium violaceum
Tyrosine Degradation I	phhC	WP_003114240.1	Pseudomonas
Glyphosate	phnD	WP_011128035.1	Synechococcus sp. WH8102
Regulation	pipX	WP_011244342.1	Synechococcus elongatus PCC 7942
Proline Biosynthesis	proA	WP_011128350.1	Synechococcus sp. WH8102
Proline Biosynthesis	proB	WP_011127647.1	Synechococcus sp. WH8102
Proline Biosynthesis/Arginine Degradation VI	proC	WP_042503088.1	Synechococcus sp. WH8102
Threonine Degradation I	pta	WP_128449068.1	Escherichia coli
Glutamate Degradation VII	ptb	WP_010966357.1	Clostridium
Lysine Degradation XII	purT	WP_000173484.1	Enterobacteriaceae
Proline Degradation I	put1	NP_013243.1	Saccharomyces cerevisiae S288C
Proline Degradation I	putA	WP_011128814.1	Synechococcus sp. WH8102
Arginine Degradation I	rocA	WP_000259548.1	Bacillus paranthracis
Arginine Degradation I/VI/VII	rocF	WP_033005491.1	Geobacillus sp. WSUCF1
Glutamate Degradation VIII	scpA	CQR82356.1	Escherichia coli K-12
Glutamate Degradation VIII	scpC	HAV7866778.1	Escherichia coli
Serine Biosynthesis/Glutamate Degradation V	serA	WP_011127403.1	Synechococcus sp. WH8102
Valine Degradation II	SFA1	NP_010113.1	Saccharomyces cerevisiae S288C
Tyrosine Degradation I	slrr0090	WP_162329050.1	Synechocystis sp. CACIAM 05
Arginine Degradation III/IV	speA	WP_011129212.1	Synechococcus sp. WH8102
Arginine Degradation III	speB	WP_011129275.1	Synechococcus sp. WH8102
Cysteine Biosynthesis	sufS	WP_011430653.1	Synechococcus sp JA-3-3Ab
Arginine Degradation XIII	syNOS	WP_006458277.1	Synechococcus sp. PCC 7335
Threonine Degradation I	tdcB	EFH6607575.1	Escherichia coli
Threonine Degradation I	tdcD/ackA	WP_097454143.1	Escherichia coli
Threonine Degradation I	tdcE	EFN6185423.1	Escherichia coli
Threonine Degradation II/III	tdh	WP_094337713.1	Escherichia coli
Serine Degradation	tdvG	AKK15056.2	Escherichia coli K-12
Glutamate Degradation V	thl	WP_010966157.1	Clostridium
Glutamate Degradation VII	thlA1	WP_012104014.1	Clostridium kluyveri
Threonine Biosynthesis	thrA	WP_011127578.1	Synechococcus sp. WH8102
Threonine Biosynthesis	thrB	WP_011128345.1	Synechococcus sp. WH8102
Threonine Biosynthesis	thrC1	WP_042504535.1	Synechococcus sp. WH8102
Threonine Biosynthesis	thrC2	WP_011244621.1	Synechococcus elongatus PCC 7942
Cysteine Degradation II/Tryptophan Degradation II	tnaA	WP_105310552.1	Escherichia coli
Tryptophan Biosynthesis	trpA	WP_011128383.1	Synechococcus sp. WH8102
Tryptophan Biosynthesis	trpB	WP_011129133.1	Synechococcus sp. WH8102
Tryptophan Biosynthesis	trpC	WP_011128493.1	Synechococcus sp. WH8102
Tryptophan Biosynthesis	trpD	WP_042504263.1	Synechococcus sp. WH8102
Tryptophan Biosynthesis	trpE	WP_011128903.1	Synechococcus sp. WH8102
Tryptophan Biosynthesis	trpF	WP_042503748.1	Synechococcus sp. WH8102
Tryptophan Biosynthesis	trpG	WP_011129168.1	Synechococcus sp. WH8102
Threonine Degradation III	tynA	EJA8882842.1	Escherichia coli
Tyrosine Biosynthesis	tyrA	WP_011128916.1	Synechococcus sp. WH8102
Phenylalanine Degradation II	tyrB	WP_190812052.1	Escherichia coli
Urea	ureA	WP_011129300.1	Synechococcus sp. WH8102
Urea	ureB	WP_011129301.1	Synechococcus sp. WH8102
Urea	ureC	WP_011129302.1	Synechococcus sp. WH8102
Urea	ureD	WP_011129299.1	Synechococcus sp. WH8102
Urea	ureE	WP_011129298.1	Synechococcus sp. WH8102
Urea	ureF	WP_011129297.1	Synechococcus sp. WH8102
Urea	ureG	WP_011129296.1	Synechococcus sp. WH8102
Urea	ureJ	WP_042503880.1	Synechococcus sp. WH8102
Urea	urtA	WP_042504522.1	Synechococcus sp. WH8102
Urea	urtB	WP_011129294.1	Synechococcus sp. WH8102
Urea	urtC	WP_011129293.1	Synechococcus sp. WH8102
Urea	urtD	WP_011129292.1	Synechococcus sp. WH8102
Urea	urtE	WP_011129291.1	Synechococcus sp. WH8102
Glutamine Degradation I	ybaS	WP_053295059.1	Escherichia coli
Threonine Degradation II/III	yiaY	WP_271243468.1	Escherichia coli

## Sheet: Phylogenomic Strains
S3: Strains utilised for phylogenomic analyses
Accession	Strain
GCA_002168155.1	Synechococcus sp. TMED19
GCA_002698505.1	Synechococcus sp. NAT40
GCA_003149585.1	Synechococcus sp. XM-24
GCA_003248995.1	Cyanobium sp. Chester Cone
GCA_003249045.1	Cyanobium sp. O-154
GCA_003249115.1	Cyanobium sp. Laguna Chica
GCA_003331785.1	Synechococcus sp. MED-G68
GCA_003712085.1	Synechococcus sp. YX04-3
GCA_004213055.1	Synechococcus MED-G135
GCA_004768415.1	Aphanocapsa feldmannii 277cV
GCA_007694915.1	Cyanobium sp. PLM2 Bin73
GCA_009836025.1	Synechococcus sp. SB0668_bin_13
GCA_009927805.1	Synechococcaceae bacterium LLD 019
GCA_012103655.1	Synechococcus sp. s2 metabat2 7
GCA_014191755.1	LBMAG Cyanobacteria epi bin3
GCA_014654725.1	Vulcanococcus sp. Clear-D1
GCA_016463595.1	Synechococcales cyanobacterium SupBloom Metag 052
GCA_016779785.1	Synechococcus sp. BS307-5m-G34
GCA_016882305.1	Cyanobacteria bacterium K Offshore surface m2 239
GCA_016882525.1	Cyanobacteria bacterium M surface 10 m2 119
GCA_017644295.2	Prochlorococcus marinus CUG1439
GCA_017644325.1	Prochlorococcus marinus CUG1438
GCA_017644345.2	Prochlorococcus marinus CUG1436
GCA_017644365.2	Prochlorococcus marinus CUG1437
GCA_017644375.1	Prochlorococcus marinus CUG1435
GCA_017644405.1	Prochlorococcus marinus CUG1434
GCA_017644425.1	Prochlorococcus marinus CUG1433
GCA_017644445.2	Prochlorococcus marinus CUG1432
GCA_017644465.2	Prochlorococcus marinus CUG1430
GCA_017644495.2	Prochlorococcus marinus XMU1429
GCA_017644525.1	Prochlorococcus marinus XMU1428
GCA_017644545.2	Prochlorococcus marinus XMU1426
GCA_017644555.2	Prochlorococcus marinus XMU1425
GCA_017644585.2	Prochlorococcus marinus XMU1427
GCA_017644605.2	Prochlorococcus marinus XMU1424
GCA_017644615.2	Prochlorococcus marinus XMU1423
GCA_017644645.1	Prochlorococcus marinus XMU1421
GCA_017644665.1	Prochlorococcus marinus XMU1422
GCA_017644685.2	Prochlorococcus marinus XMU1420
GCA_019264515.1	Vulcanococcus sp. Con Enr 2020-4
GCA_019264575.1	Vulcanococcus sp. Con Enr 2019-1
GCA_022450905.1	Prochlorococcus sp. ALOHA A2 0 51
GCA_024958655.1	Cyanobium sp. FGCU6
GCA_024958665.1	Synechococcus sp. FGCU3
GCA_024958715.1	Cyanobium sp. FGCU52
GCA_025194985.1	Candidatus Regnicoccus frigidus MAG-AL1
GCA_025195015.1	Candidatus Regnicoccus frigidus MAG-AL2
GCA_026708625.1	Cyanobacteria bacterium MAG CAR4_bin_6
GCA_026709085.1	Cyanobacteria bacterium MAG CAR3_bin_5
GCA_026709585.1	Cyanobacteria bacterium MAG CAR2_bin_4
GCA_026710375.1	Cyanobacteria bacterium MAG CAR1_bin_15
GCA_028824215.1	Cyanobacteria bacterium MAG IRC4_bin_6
GCA_029636065.1	Synechococcus sp. CCFWC 502
GCA_029866305.1	Cyanobium sp. D14 bin 5
GCA_030373145.1	Cyanobium sp. CZS 48M
GCA_030373325.1	Cyanobium sp. CZS 25K
GCA_030373345.1	Synechococcus sp. WH 8007
GCA_030756875.1	Synechococcus sp. sp.1 MAG
GCA_030756895.1	Synechococcus sp. sp.2 MAG
GCF_000007925.1	Prochlorococcus marinus subsp. marinus str CCMP1375
GCF_000011465.1	Prochlorococcus marinus subsp. pastoris str CCMP1986
GCF_000011485.1	Prochlorococcus marinus str MIT 9313
GCF_000012465.1	Prochlorococcus marinus str NATL2A
GCF_000012505.1	Synechococcus sp. CC9902
GCF_000012625.1	Synechococcus sp. CC9605
GCF_000012645.1	Prochlorococcus marinus str MIT 9312
GCF_000014585.1	Synechococcus sp. CC9311
GCF_000015645.1	Prochlorococcus marinus str AS9601
GCF_000015665.1	Prochlorococcus marinus str MIT 9515
GCF_000015685.1	Prochlorococcus marinus str NATL1A
GCF_000015705.1	Prochlorococcus marinus str MIT 9303
GCF_000015965.1	Prochlorococcus marinus str MIT 9301
GCF_000018065.1	Prochlorococcus marinus str MIT 9215
GCF_000018585.1	Prochlorococcus marinus str MIT 9211
GCF_000063505.1	Synechococcus sp. WH 7803
GCF_000063525.1	Synechococcus sp. RCC307
GCF_000153045.1	Synechococcus sp. WH 5701
GCF_000153065.1	Synechococcus sp. RS9917
GCF_000153285.1	Synechococcus sp. WH 7805
GCF_000153805.1	Synechococcus sp. BL107
GCF_000153825.1	Synechococcus sp. RS9916
GCF_000155635.1	Cyanobium sp. PCC 7001
GCF_000158595.1	Prochlorococcus marinus str MIT 9202
GCF_000161795.2	Synechococcus sp. WH 8109
GCF_000179235.2	Synechococcus sp. CB0101
GCF_000179255.1	Synechococcus sp. CB0205
GCF_000195975.1	Parasynechococcus marenigrum WH 8102
GCF_000230675.1	Synechococcus sp. WH 8016
GCF_000316515.1	Cyanobium gracile PCC 6307
GCF_000515235.1	Synechococcus sp. CC9616
GCF_000708525.1	Cyanobium sp. CACIAM 14
GCF_000737535.1	Synechococcus sp. KORDI-100
GCF_000737575.1	Synechococcus sp. KORDI-49
GCF_000737595.1	Synechococcus sp. KORDI-52
GCF_000757845.1	Prochlorococcus sp. MIT 0604
GCF_000757865.1	Prochlorococcus sp. MIT 0801
GCF_000759855.1	Prochlorococcus marinus str MIT 9107
GCF_000759865.1	Prochlorococcus marinus str MIT 9116
GCF_000759875.1	Prochlorococcus marinus str EQPAC1
GCF_000759885.1	Prochlorococcus marinus str GP2
GCF_000759935.1	Prochlorococcus marinus str MIT 9123
GCF_000759955.1	Prochlorococcus marinus str MIT 9201
GCF_000759975.1	Prochlorococcus marinus str MIT 9302
GCF_000760015.1	Prochlorococcus marinus str MIT 9311
GCF_000760035.1	Prochlorococcus marinus str MIT 9314
GCF_000760055.1	Prochlorococcus marinus str MIT 9321
GCF_000760075.1	Prochlorococcus marinus str MIT 9322
GCF_000760095.1	Prochlorococcus marinus str MIT 9401
GCF_000760115.1	Prochlorococcus marinus str SB
GCF_000760155.1	Prochlorococcus marinus str LG
GCF_000760175.1	Prochlorococcus sp. MIT 0601
GCF_000760195.1	Prochlorococcus sp. MIT 0602
GCF_000760215.1	Prochlorococcus sp. MIT 0603
GCF_000760235.1	Prochlorococcus marinus str PAC1
GCF_000760255.1	Prochlorococcus marinus str SS2
GCF_000760275.1	Prochlorococcus marinus str SS35
GCF_000760295.1	Prochlorococcus sp. MIT 0701
GCF_000760315.1	Prochlorococcus sp. MIT 0702
GCF_000760335.1	Prochlorococcus sp. MIT 0703
GCF_000760355.1	Prochlorococcus marinus str SS51
GCF_000760375.1	Prochlorococcus sp. SS52
GCF_000817325.1	Synechococcus elongatus UTEX 2973
GCF_001007665.1	Candidatus Synechococcus spongiarum sp.3
GCF_001040845.1	Synechococcus sp. WH 8020
GCF_001631935.1	Synechococcus sp. MIT S9509
GCF_001631965.1	Prochlorococcus sp. MIT 1303
GCF_001631985.1	Prochlorococcus sp. MIT 1306
GCF_001632005.1	Prochlorococcus marinus str MIT 1312
GCF_001632025.1	Prochlorococcus marinus str MIT 1323
GCF_001632045.1	Prochlorococcus marinus str MIT 1318
GCF_001632065.1	Prochlorococcus marinus str MIT 1313
GCF_001632075.1	Prochlorococcus marinus str MIT 1320
GCF_001632105.1	Synechococcus sp. MIT S9504
GCF_001632125.1	Prochlorococcus marinus str MIT 1327
GCF_001632145.1	Prochlorococcus marinus str MIT 1342
GCF_001632165.1	Synechococcus sp. MIT S9508
GCF_001885215.1	Synechococcus sp. SynAce01
GCF_001989415.1	Prochlorococcus sp. RS50
GCF_001989435.1	Prochlorococcus sp. RS01
GCF_001989455.1	Prochlorococcus sp. RS04
GCF_002252625.1	Synechococcus sp. 1G10
GCF_002252635.1	Synechococcus sp. MW101C3
GCF_002252665.1	Synechococcus sp. 8F6
GCF_002252705.1	Vulcanococcus limneticus LL
GCF_002812945.1	Prochlorococcus marinus str XMU1401
GCF_003011125.1	Synechococcus lacustris str Tous
GCF_003011885.1	Cyanobium usitatum str Tous
GCF_003208055.1	Prochlorococcus marinus XMU1408
GCF_003208065.1	Prochlorococcus marinus XMU1403
GCF_003846445.1	Synechococcus elongatus PCC 11801
GCF_003957805.1	Synechococcus elongatus UTEX 3055
GCF_004332405.1	Synechococcus sp. BS56D
GCF_004332415.1	Synechococcus sp. BS55D
GCF_007828135.1	Synechococcus sp. Ace-Pa
GCF_008807075.1	Synechococcus sp. RSCCF101
GCF_009498715.1	Synechococcus elongatus PCC 11802
GCF_009834675.1	Cyanobium sp. Copco Reservoir LC18
GCF_012933585.1	Prochlorococcus sp. P1361
GCF_012933595.1	Prochlorococcus sp. P1363
GCF_012933605.1	Prochlorococcus sp. P1344
GCF_014217855.1	Synechococcus sp. HK01-R
GCF_014217875.1	Synechococcus sp. LTW-R
GCF_014224335.1	Synechococcus sp. BSF8S
GCF_014224355.1	Synechococcus sp. BSA11S
GCF_014279535.1	Synechococcus sp. TAK9802
GCF_014279555.1	Synechococcus sp. SYN20
GCF_014279595.1	Synechococcus sp. RS9909
GCF_014279615.1	Synechococcus sp. RS9907
GCF_014279635.1	Synechococcus sp. RS9902
GCF_014279655.1	Synechococcus sp. ROS8604
GCF_014279755.1	Synechococcus sp. PROS-U-1
GCF_014279775.1	Synechococcus sp. PROS-9-1
GCF_014279795.1	Synechococcus sp. PROS-7-1
GCF_014279815.1	Synechococcus sp. NOUM97013
GCF_014279835.1	Synechococcus sp. MVIR-18-1
GCF_014279855.1	Synechococcus sp. Minos11
GCF_014279875.1	Synechococcus sp. MEDNS5
GCF_014279895.1	Synechococcus sp. M16 1
GCF_014279955.1	Synechococcus sp. BMK-MC-1
GCF_014279975.1	Synechococcus sp. BIOS-U3-1
GCF_014279995.1	Synechococcus sp. BIOS-E4-1
GCF_014280035.1	Synechococcus sp. A18-25c
GCF_014280075.1	Synechococcus sp. A15-62
GCF_014280095.1	Synechococcus sp. A15-60
GCF_014280115.1	Synechococcus sp. A15-44
GCF_014280215.1	Synechococcus sp. A15-127
GCF_014280235.1	Cyanobium sp. NS01
GCF_014304795.1	Synechococcus sp. WH 8101
GCF_014304815.1	Synechococcus sp. MIT S9220
GCF_014697415.1	Cyanobium sp. FACHB-13342
GCF_014698415.1	Synechococcus elongatus FACHB-242
GCF_014698895.1	Synechococcus elongatus FACHB-1061
GCF_015840335.1	Synechococcus sp. CBW1108
GCF_015840525.1	Synechococcus sp. CBW1006
GCF_015840715.1	Synechococcus sp. CBW1004
GCF_015840915.1	Synechococcus sp. CBW1002
GCF_015841355.1	Synechococcus sp. CBW1107
GCF_018399015.1	Cyanobium sp. M30B3
GCF_018502385.1	Synechococcus sp. LA31
GCF_019038415.1	Synechococcus sp. CCY 9618
GCF_019038465.1	Synechococcus sp. CCY 0621
GCF_019038475.1	Synechococcus sp. CCAP 1479 13
GCF_019038515.1	Synechococcus sp. CCAP 1479 10
GCF_019038535.1	Synechococcus sp. CCAP 1479 9
GCF_019104765.1	Synechococcus sp. HK05
GCF_019324905.1	Prochlorococcus marinus str MU1414
GCF_020514015.1	Synechococcus sp. MU1650
GCF_020514095.1	Synechococcus sp. MU1643
GCF_020514115.1	Synechococcus sp. MU1642
GCF_020514205.1	Synechococcus sp. MU1625
GCF_020514235.1	Synechococcus sp. MU1617
GCF_020514255.1	Synechococcus sp. MU1611
GCF_020514275.1	Synechococcus sp. HBA1120
GCF_020514355.1	Synechococcus sp. HB1133
GCF_021737825.1	Cyanobium usitatum Tobar12 5m-G36
GCF_022447305.1	Prochlorococcus sp. ALOHA ZT 50
GCF_022984195.1	Synechococcus elongatus PCC 6301
GCF_022984265.1	Synechococcus elongatus PCC 6311
GCF_022984345.1	Synechococcus elongatus PCC 7943
GCF_023078835.1	Synechococcus sp. NB0720 010
GCF_023115425.1	Synechococcus sp. A10-1-5-1
GCF_023630615.1	Synechococcus sp. MU1648
GCF_023630635.1	Synechococcus sp. MU1651
GCF_024345355.1	Cyanobium sp. WKJ7-Wakatipu
GCF_024345375.1	Cyanobium sp. WAJ14-Wanaka
GCF_024345395.1	Cyanobium sp. Tous-M-B4
GCF_024345415.1	Synechococcus sp. Tobar12-5m-g
GCF_024345435.1	Cyanobium sp. To12R1
GCF_024345455.1	Cyanobium sp. T1G-Tous
GCF_024345475.1	Cyanobium sp. T1B-Tous
GCF_024345495.1	Synechococcus sp. RedBA-s
GCF_024345535.1	Cyanobium sp. N Huapi 1H5
GCF_024345555.1	Vulcanococcus limneticus MW73D5
GCF_024345575.1	Cyanobium sp. Morenito 9A2
GCF_024345595.1	Synechococcus lacustris Maggiore-St4-Slac
GCF_024345615.1	Cyanobium sp. Maggiore-St4-Cus
GCF_024345635.1	Cyanobium sp. Lug-B
GCF_024345655.1	Synechococcus sp. Lug-A
GCF_024345675.1	Cyanobium sp. La Preciosa 7G6
GCF_024345695.1	Synechococcus sp. L2F
GCF_024345715.1	Synechococcus lacustris L1F-Slac
GCF_024345735.1	Synechococcus lacustris L1E-Slac
GCF_024345755.1	Cyanobium sp. L1E-Cus
GCF_024345775.1	Synechococcus sp. JJ3a-Johnson
GCF_024345795.1	Synechococcus sp. J7-Johnson
GCF_024345835.1	Synechococcus sp. HJ21-Hayes
GCF_024345895.1	Synechococcus sp. Edmonson 11F2
GCF_024345915.1	Synechococcus sp. Cruz-9H2
GCF_024345935.1	Synechococcus sp. Cruz-9C9
GCF_024345955.1	Cyanobium sp. Cruz-8H5
GCF_024345975.1	Cyanobium sp. Cruz-8D1
GCF_024345995.1	Synechococcus sp. Cruz-7E5
GCF_024346015.1	Synechococcus sp. Cruz-7B9
GCF_024346035.1	Synechococcus sp. Cruz CV-v-12
GCF_024346055.1	Cyanobium sp. Cruz CV13-4-11
GCF_024346115.1	Cyanobium sp. Cruz CV11-17
GCF_024346135.1	Cyanobium sp. CH-040
GCF_024346155.1	Cyanobium sp. Candia 9D4
GCF_024346175.1	Vulcanococcus limneticus Candia 3F8
GCF_024346195.1	Vulcanococcus limneticus Candia 3B3
GCF_024346215.1	Synechococcus lacustris C3-12m-Tous
GCF_024346235.1	Cyanobium sp. BA5m-21
GCF_024346315.1	Cyanobium sp. ATX 6F1
GCF_024346335.1	Cyanobium sp. ATX 6E8
GCF_024346355.1	Cyanobium sp. ATX 6A2
GCF_024346375.1	Synechococcus sp. ATX 2A4
GCF_024346395.1	Cyanobium sp. AMD-g
GCF_024346415.1	Cyanobium sp. Aljojuca 7D2
GCF_024346435.1	Cyanobium sp. Alchichica 3B3-8F6
GCF_024346455.1	Cyanobium sp. Aljojuca 7A6
GCF_024346475.1	Cyanobium sp. A2C-AMD
GCF_024346495.1	Cyanobium sp. A1C-AMD
GCF_025127975.1	Synechococcus sp. CS-1331
GCF_025127995.1	Synechococcus sp. CS-1332
GCF_025128015.1	Synechococcus sp. CS-1333
GCF_025128055.1	Synechococcus sp. CS-1329
GCF_025128075.1	Synechococcus sp. CS-1327
GCF_025128095.1	Synechococcus sp. CS-1328
GCF_025128115.1	Synechococcus sp. CS-1326
GCF_025128135.1	Synechococcus sp. CS-1325
GCF_025128155.1	Synechococcus sp. CS-1324
GCF_025128175.1	Synechococcus sp. CS-602
GCF_025128195.1	Synechococcus sp. CS-603
GCF_025128215.1	Synechococcus sp. CS-197
GCF_025128225.1	Synechococcus sp. CS-601
GCF_025128255.1	Synechococcus sp. CS-205
GCF_027359355.1	Prochlorococcus marinus str MIT 1214
GCF_027359375.1	Prochlorococcus marinus str MIT 0919
GCF_027359395.1	Prochlorococcus marinus str MIT 1013
GCF_027359415.1	Prochlorococcus marinus str MIT 0918
GCF_027359475.1	Prochlorococcus marinus str MIT 0915
GCF_027359525.1	Prochlorococcus marinus str MIT 0913
GCF_027359575.1	Prochlorococcus marinus str MIT 0917
GCF_027359595.1	Prochlorococcus marinus str MIT 0912
GCF_030544905.1	Synechococcus elongatus PCC 7942 = FACHB-805
GCF_030546365.1	Synechococcus sp. YX-04-1
GCF_900088535.1	Cyanobium sp. NIES-981
GCF_900473895.1	Synechococcus sp. N32
GCF_900473925.1	Synechococcus sp. N5
GCF_900473935.1	Synechococcus sp. UW105
GCF_900473955.1	Synechococcus sp. GEYO
GCF_900473965.1	Synechococcus sp. UW179A
GCF_900473975.1	Synechococcus sp. N26
GCF_900474015.1	Synechococcus sp. UW106
GCF_900474045.1	Synechococcus sp. N19
GCF_900474085.1	Synechococcus sp. UW86
GCF_900474185.1	Synechococcus sp. UW69
GCF_900474245.1	Synechococcus sp. UW179B
GCF_900474295.1	Synechococcus sp. UW140
GCF_903878095.1	Genome assembly freshwater MAG --- MJ-time bin-4714
GCF_903883435.1	Genome assembly freshwater MAG --- Ja1-D2 bin-0710
GCF_903884075.1	Genome assembly freshwater MAG --- Loclat bin-06971
GCF_903937765.1	Synechococcus lacustris Genome assembly freshwater MAG --- Loc080925-4-5m bin-0190

## Sheet: AAT Preferences
S4: AAT substrate preferences
Transporter	Favoured Substrates	Other Substrates	References
N-I	P, F, L	A, E, G, H, M, N, Q, S, T	Montesinos et al (1995) Montesinos et al (1997) Quintero et al (2001) Picossi et al (2005)
N-II	D	A, E, G, H, M, N, Q, S, T	Montesinos et al (1995) Pernil et al (2008) Escudero et al (2015)
Bgt	K, R	H, Q	Quintero et al (2001) Pernil et al (2008)
N-III	G	A, E, F, L, P, Q	Pernil et al (2015)
Gtr	E		Quintero et al (2001)
GltS	E		Quintero et al (2001)
AgcS	G, N, Q	A, C, M, S	Bualuang et al (2015)

## Sheet: Comparative Genomics
S5: Comparative genomics of N assimilation capabilities among the Syn/Pro clade
Habitat	Sub-Clade	Cluster	Organism	Urea					Amino Acids																					Peptides						Metabolism
				urtA	urtB	urtC	urtD	urtE	natA	natB	natC	natD	natE	natF	natG	natH	bgtA	bgtB	natI	natJ	natK	natL	natM	gtrA	gtrB	gtrC	gltS	agcS	dmeA	oppC	dppA	dppB	dppC	dppD	dppF	glnA	glnN	glsF	gifA	gifB	narB	nirA	nirB	ureA	ureB	ureC	ureD	ureE	ureF
Marine	II	5.1A	Synechococcus_sp_A15-44	1	1	1	1	1	0	0	0	0	0	1	1	1	1	0	0	0	0	0	0	0	0	0	0	1	0	0	1	1	1	1	0	1	1	1	0	0	1	1	0	1	1	1	1	1	1
Marine	II	5.1A	Synechococcus_sp_A15-62	1	1	1	1	1	0	0	0	0	0	1	1	1	1	0	0	0	0	0	0	0	0	0	1	1	0	0	1	1	1	1	0	1	0	1	0	0	1	1	0	1	1	1	1	1	1
Marine	II	5.1A	Synechococcus_sp_CC9605	1	1	1	1	1	0	0	0	0	0	1	1	1	1	0	0	0	0	0	0	0	0	0	0	1	0	0	1	1	1	1	0	1	0	1	0	0	1	1	0	1	1	1	1	1	1
Marine	II	5.1A	Synechococcus_sp_KORDI-52	1	1	1	1	1	0	0	0	0	0	1	1	1	1	0	0	0	0	0	0	1	1	0	0	1	0	0	1	1	1	1	0	1	0	1	0	0	1	1	0	1	1	1	1	1	1
Marine	II	5.1A	Synechococcus_sp_M16_1	1	1	1	1	1	0	0	0	0	0	1	1	1	1	0	0	0	0	0	0	0	0	0	0	1	0	0	1	1	1	1	0	1	0	1	0	0	1	1	0	1	1	1	1	1	1
Marine	II	5.1A	Synechococcus_sp_MU1617	1	1	1	1	1	0	0	0	0	0	1	1	1	1	0	0	0	0	0	0	0	0	0	0	1	0	0	1	1	1	1	0	1	0	1	0	0	1	1	0	1	1	1	1	1	1
Marine	II	5.1A	Synechococcus_sp_MU1642	1	1	1	1	1	0	0	0	0	0	1	1	1	1	0	0	0	0	0	0	0	0	0	0	1	0	0	1	1	1	1	0	1	0	1	0	0	1	1	0	1	1	1	1	1	1
Marine	II	5.1A	Synechococcus_sp_MU1643	1	1	1	1	1	0	0	0	0	0	1	1	1	1	0	0	0	0	0	0	0	0	0	0	1	0	0	1	1	1	1	0	1	0	1	0	0	1	1	0	1	1	1	1	1	1
Marine	II	5.1A	Synechococcus_sp_MU1651	1	1	1	1	1	0	0	0	0	0	1	1	1	1	0	0	0	0	0	0	0	0	0	0	1	0	0	1	1	1	1	0	1	0	1	0	0	1	1	0	1	1	1	1	0	1
Marine	II	5.1A	Synechococcus_sp_N19	1	1	1	1	1	0	0	0	0	0	1	1	1	1	0	0	0	0	0	0	0	0	0	0	1	0	0	1	1	1	1	0	1	0	1	0	0	1	1	0	1	1	1	1	1	1
Marine	II	5.1A	Synechococcus_sp_N26	1	1	1	1	1	0	0	0	0	0	1	1	1	1	0	0	0	0	0	0	0	0	0	0	1	0	0	1	1	1	1	0	1	0	1	0	0	1	1	0	1	1	1	1	1	1
Marine	II	5.1A	Synechococcus_sp_N32	1	1	1	1	1	0	0	0	0	0	1	1	1	1	0	0	0	0	0	0	0	0	0	0	1	0	0	1	1	1	1	0	1	0	1	0	0	1	1	0	1	1	1	1	1	1
Marine	II	5.1A	Synechococcus_sp_N5	1	1	1	1	1	0	0	0	0	0	1	1	1	1	0	0	0	0	0	0	0	0	0	0	1	0	0	1	1	1	1	0	1	0	1	0	0	1	1	0	1	1	1	1	1	1
Marine	II	5.1A	Synechococcus_sp_RS9902	1	1	1	1	1	0	0	0	0	0	1	1	1	1	0	0	0	0	0	0	0	0	0	0	1	0	0	1	1	1	1	0	1	0	1	0	0	1	1	0	1	1	1	1	1	1
Marine	II	5.1A	Synechococcus_sp_RS9907	1	1	1	1	1	0	0	0	0	0	1	1	1	1	0	0	0	0	0	0	0	0	0	0	1	0	0	1	1	1	1	0	1	0	1	0	0	1	1	0	1	1	1	1	1	1
Marine	II	5.1A	Synechococcus_sp_TAK9802	1	1	1	1	1	0	0	0	0	0	1	1	1	1	0	0	0	0	0	0	0	0	0	0	1	0	0	1	1	1	1	0	1	0	1	0	0	1	1	0	1	1	1	1	1	1
Marine	II	5.1A	Synechococcus_sp_UW86	1	1	1	1	1	0	0	0	0	0	1	1	1	1	0	0	0	0	0	0	0	0	0	0	1	0	0	1	1	1	1	0	1	0	1	0	0	1	1	0	1	1	1	1	1	1
Marine	II	5.1A	Synechococcus_sp_WH_8109	1	1	1	1	1	0	0	0	0	0	1	1	1	1	0	0	0	0	0	0	0	0	0	0	1	0	0	1	1	1	1	0	1	0	1	0	0	1	1	0	1	1	1	1	1	1
Marine	II	5.1A	Synechococcus_sp_YX-04-1	1	1	1	1	1	0	0	0	0	0	1	1	1	1	0	0	0	0	0	0	0	0	0	0	1	0	0	1	1	1	1	0	1	0	1	0	0	1	1	0	1	1	1	1	1	1
Marine	III	5.1A	Parasynechococcus_marenigrum_WH_8102	1	1	1	1	1	0	0	0	0	0	1	1	1	1	0	0	0	0	0	0	0	0	0	1	1	0	0	1	1	1	1	0	1	0	1	0	0	1	1	0	1	1	1	1	1	1
Marine	III	5.1A	Synechococcus_sp_YX04-3	1	1	1	1	1	0	0	0	0	0	1	1	1	1	0	0	0	0	0	0	0	0	0	1	1	0	0	1	1	1	1	0	1	0	1	0	0	1	1	0	1	1	1	1	1	1
Marine	IV	5.1A	Synechococcus_sp_BL107	1	1	1	1	1	0	0	0	0	0	1	1	1	1	0	0	0	0	0	0	0	0	0	1	1	0	0	1	1	1	1	0	1	0	1	0	0	1	1	0	1	1	1	1	1	1
Marine	IV	5.1A	Synechococcus_sp_CC9902	1	1	1	1	1	0	0	0	0	0	1	1	1	1	0	0	0	0	0	0	0	0	0	0	1	0	0	1	1	1	1	0	1	0	1	0	0	1	1	0	1	1	1	1	1	1
Marine	IV	5.1A	Synechococcus_sp_SP1_MAG	1	1	1	1	1	0	0	0	0	0	1	1	1	1	0	0	0	0	0	0	0	0	0	1	1	0	0	1	1	0	1	0	1	0	1	0	0	0	1	0	1	1	1	1	1	1
Marine	WPC1	5.1A	Synechococcus_sp_A15-127	1	1	1	1	1	0	0	0	0	0	1	1	1	1	0	0	0	0	0	0	0	0	0	0	1	0	0	1	1	1	1	0	1	0	1	0	0	1	1	0	1	1	1	1	1	1
Marine	WPC1	5.1A	Synechococcus_sp_BS307-5m-G34	0	0	0	0	0	0	0	0	0	0	1	1	1	1	0	0	0	0	0	0	0	0	0	0	1	0	0	1	1	1	1	0	1	0	1	0	0	1	1	0	1	1	1	1	1	1
Marine	WPC1	5.1A	Synechococcus_sp_KORDI-49	1	1	1	1	1	0	0	0	0	0	1	1	1	1	0	0	0	0	0	0	0	0	0	0	1	0	0	1	1	1	1	0	1	0	1	0	0	1	1	0	1	1	1	1	1	1
Marine	UC-A	5.1A	Synechococcus_sp_CC9616	1	1	1	1	1	0	0	0	0	0	1	1	1	1	0	0	0	0	0	0	0	0	0	0	1	0	0	1	1	1	1	0	1	0	1	0	0	1	1	0	1	1	1	1	1	1
Marine	UC-A	5.1A	Synechococcus_sp_KORDI-100	1	1	1	1	1	0	0	0	0	0	1	1	1	1	0	0	0	0	0	0	0	0	0	0	1	0	0	1	1	1	1	0	1	0	1	0	0	1	1	0	1	1	1	1	1	1
Marine	XV	5.1A	Synechococcus_sp_HB1133	1	1	1	1	1	0	0	0	0	0	1	1	1	1	0	0	0	0	0	0	0	0	0	1	1	0	0	1	1	1	1	0	1	0	1	0	0	1	1	0	1	1	1	1	1	1
Marine	XV	5.1A	Synechococcus_sp_HBA1120	1	1	1	1	1	0	0	0	0	0	1	1	1	1	0	0	0	0	0	0	0	0	0	1	1	0	0	1	1	1	1	0	1	0	1	0	0	1	1	0	1	1	1	1	1	1
Marine	XV	5.1A	Synechococcus_sp_MU1611	1	1	1	1	1	0	0	0	0	0	1	1	1	1	0	0	0	0	0	0	0	0	0	1	1	0	0	1	1	1	1	0	1	0	1	0	0	1	1	0	1	1	1	1	1	1
Marine	XV	5.1A	Synechococcus_sp_MU1625	1	1	1	1	1	0	0	0	0	0	1	1	1	1	0	0	0	0	0	0	0	0	0	0	1	0	0	1	1	1	1	0	1	0	1	0	0	1	1	0	1	1	1	1	1	1
Marine	XV	5.1A	Synechococcus_sp_MU1648	1	1	1	1	1	0	0	0	0	0	1	1	1	1	0	0	0	0	0	0	0	0	0	1	1	0	0	1	1	1	1	0	1	0	1	0	0	1	1	0	1	1	1	1	1	1
Marine	XV	5.1A	Synechococcus_sp_MU1650	1	1	1	1	1	0	0	0	0	0	0	0	0	0	0	0	0	0	0	0	0	0	0	1	0	0	0	1	1	1	1	0	1	0	1	0	0	1	1	0	1	1	1	1	0	1
Marine	XV	5.1A	Synechococcus_sp_PROS-U-1	1	1	1	1	1	0	0	0	0	0	1	1	1	1	0	0	0	0	0	0	0	0	0	1	1	0	0	1	1	1	1	0	1	0	1	0	0	1	1	0	1	1	1	1	1	1
Marine	XV	5.1A	Synechococcus_sp_UW106	1	1	1	1	1	0	0	0	0	0	1	1	1	1	0	0	0	0	0	0	0	0	0	1	1	0	0	1	1	1	1	0	1	0	1	0	0	1	1	0	1	1	1	1	1	1
Marine	XV	5.1A	Synechococcus_sp_UW69	1	1	1	1	1	0	0	0	0	0	1	1	1	1	0	0	0	0	0	0	0	0	0	0	1	0	0	1	1	1	1	0	1	0	1	0	0	1	1	0	1	1	1	1	1	1
Marine	I	5.1B	Synechococcus_sp_CC9311	1	1	1	1	1	0	0	0	0	0	1	1	1	1	0	0	0	0	0	0	1	1	0	0	1	0	0	1	1	1	1	0	1	1	1	0	0	1	1	0	1	1	1	1	1	1
Marine	I	5.1B	Synechococcus_sp_MED-G68	1	1	1	1	1	0	0	0	0	0	1	1	1	1	0	0	0	0	0	0	0	0	0	0	1	0	0	1	1	1	1	0	1	1	1	0	0	1	1	0	1	1	1	1	1	1
Marine	I	5.1B	Synechococcus_sp_MVIR-18-1	1	1	1	1	1	0	0	0	0	0	1	1	1	1	0	0	0	0	0	0	1	1	0	0	1	0	0	1	1	1	1	0	1	1	1	0	0	0	1	0	1	1	1	1	1	1
Marine	I	5.1B	Synechococcus_sp_PROS-9-1	1	1	1	1	1	0	0	0	0	0	1	1	1	1	0	0	0	0	0	0	0	0	0	0	1	0	0	1	1	1	1	0	1	1	1	0	0	1	1	0	1	1	1	1	1	1
Marine	I	5.1B	Synechococcus_sp_ROS8604	1	1	1	1	1	0	0	0	0	0	1	1	1	1	0	0	0	0	0	0	1	1	0	0	1	0	0	1	1	1	1	0	1	1	1	0	0	1	1	0	1	1	1	1	1	1
Marine	I	5.1B	Synechococcus_sp_SP2_MAG	1	1	1	1	1	0	0	0	0	0	1	1	1	1	0	0	0	0	0	0	1	1	0	0	1	0	0	1	1	1	1	0	1	1	1	0	0	0	1	0	1	1	1	1	1	1
Marine	I	5.1B	Synechococcus_sp_SYN20	1	1	1	1	1	0	0	0	0	0	1	1	1	1	0	0	0	0	0	0	1	1	0	0	1	0	0	1	1	1	1	0	1	1	1	0	0	1	1	0	1	1	1	1	1	1
Marine	I	5.1B	Synechococcus_sp_UW179B	1	1	1	1	1	0	0	0	0	0	1	1	1	1	0	0	0	0	0	0	1	1	0	0	1	0	0	1	1	1	1	0	1	1	1	0	0	1	1	0	1	1	1	1	1	1
Marine	I	5.1B	Synechococcus_sp_WH_8016	1	1	1	1	1	0	0	0	0	0	1	1	1	1	0	0	0	0	0	0	1	1	0	0	1	0	0	1	1	1	1	0	1	1	1	0	0	1	1	0	1	1	1	1	1	1
Marine	I	5.1B	Synechococcus_sp_WH_8020	1	1	1	1	1	0	0	0	0	0	1	1	1	1	0	0	0	0	0	0	1	1	0	0	1	0	0	1	1	1	1	0	1	1	1	0	0	1	1	0	1	1	1	1	1	1
Marine	I	5.1B	Synechococcus_sp_s2_metabat2_7	1	1	1	1	1	0	0	0	0	0	1	1	1	1	0	0	0	0	0	0	1	1	0	0	1	0	0	1	1	1	1	0	1	1	1	0	0	1	1	0	1	1	1	1	1	1
Marine	V	5.1B	Synechococcus_sp_BMK-MC-1	1	1	1	1	1	0	0	0	0	0	1	1	1	1	0	0	0	0	0	0	0	0	0	0	1	0	0	1	1	1	1	0	1	1	1	0	0	1	1	0	1	1	1	1	1	1
Marine	V	5.1B	Synechococcus_sp_CS-197	0	0	0	0	0	0	0	0	0	0	1	1	1	1	0	0	0	0	0	0	0	0	0	0	1	0	0	1	1	1	1	0	1	1	1	0	0	1	1	0	0	0	0	0	0	0
Marine	V	5.1B	Synechococcus_sp_MEDNS5	0	0	0	0	0	0	0	0	0	0	1	1	1	1	0	0	0	0	0	0	0	0	0	0	1	0	0	1	1	1	1	0	1	1	1	0	0	1	1	0	0	0	0	0	0	0
Marine	V	5.1B	Synechococcus_sp_PROS-7-1	1	1	1	1	1	0	0	0	0	0	1	1	1	1	0	0	0	0	0	0	0	0	0	0	1	0	0	1	1	1	1	0	1	1	1	0	0	0	1	0	1	1	1	1	1	1
Marine	V	5.1B	Synechococcus_sp_WH_7803	0	0	0	0	0	0	0	0	0	0	1	1	1	1	0	0	0	0	0	0	0	0	0	0	1	0	0	1	1	1	1	0	1	1	1	0	0	1	1	0	0	0	0	0	0	0
Marine	VI	5.1B	Synechococcus_sp_WH_7805	1	1	1	1	1	0	0	0	0	0	1	1	1	1	0	0	0	0	0	0	0	0	0	0	1	0	0	1	1	1	1	0	1	1	1	0	0	1	1	0	1	1	1	1	1	1
Marine	VII	5.1B	Synechococcus_sp_A15-60	1	1	1	1	1	0	0	0	0	0	1	1	1	1	0	0	0	0	0	0	0	0	0	0	1	0	0	1	1	1	1	0	1	0	1	0	0	1	1	0	1	1	1	1	1	1
Marine	VII	5.1B	Synechococcus_sp_A18-25c	1	1	1	1	1	0	0	0	0	0	1	1	1	1	0	0	0	0	0	0	0	0	0	0	1	0	0	1	1	1	1	0	1	0	1	0	0	1	1	0	1	1	1	1	1	1
Marine	VII	5.1B	Synechococcus_sp_NOUM97013	1	1	1	1	1	0	0	0	0	0	1	1	1	1	0	0	0	0	0	0	0	0	0	0	1	0	0	1	1	1	1	0	1	0	1	0	0	1	1	0	1	1	1	1	1	1
Marine	VIII	5.1B	Synechococcus_sp_BS55D	1	1	1	1	1	0	0	0	0	0	1	1	1	1	0	0	0	0	0	0	0	0	0	0	1	0	0	1	1	1	1	0	1	1	1	0	0	1	1	0	1	1	1	1	1	1
Marine	VIII	5.1B	Synechococcus_sp_BS56D	1	1	1	1	1	0	0	0	0	0	1	1	1	1	0	0	0	0	0	0	0	0	0	0	1	0	0	1	1	1	1	0	1	1	1	0	0	1	1	0	1	1	1	1	1	1
Marine	VIII	5.1B	Synechococcus_sp_HK01-R	1	1	1	1	1	0	0	0	0	0	1	1	1	1	0	0	0	0	0	0	0	0	0	0	1	0	0	1	1	1	1	0	1	1	1	0	0	1	1	0	1	1	1	1	1	1
Marine	VIII	5.1B	Synechococcus_sp_RS9909	1	1	1	1	1	0	0	0	0	0	1	1	1	1	0	0	0	0	0	0	0	0	0	0	1	0	0	1	1	1	1	0	1	1	1	0	0	1	1	0	1	1	1	1	1	1
Marine	VIII	5.1B	Synechococcus_sp_RS9917	1	1	1	1	1	0	0	0	0	0	1	1	1	1	0	0	0	0	0	0	0	0	0	0	1	0	0	1	1	1	1	0	1	1	1	0	0	0	1	0	1	1	1	1	1	1
Marine	VIII	5.1B	Synechococcus_sp_WH_8101	1	1	1	1	1	0	0	0	0	0	1	1	1	1	0	0	0	0	0	0	0	0	0	0	1	0	0	1	1	1	1	0	1	1	1	0	0	1	1	0	1	1	1	1	1	1
Marine	IX	5.1B	Synechococcus_sp_RS9916	1	1	1	1	1	0	0	0	0	0	1	1	1	1	0	0	0	0	0	0	1	1	0	0	1	0	0	1	1	1	1	0	1	0	1	0	0	1	1	0	1	1	1	1	1	1
Marine	XVI	5.1B	Synechococcus_MED-G135	0	0	0	0	0	0	0	0	0	0	1	1	1	1	0	0	0	0	0	0	1	1	0	0	1	0	0	1	1	1	1	0	1	0	1	0	0	1	1	0	1	1	1	1	0	0
Marine	XVI	5.1B	Synechococcus_sp_NAT40	1	0	0	0	0	0	0	0	0	0	1	1	1	1	0	0	0	0	0	0	1	1	0	0	1	0	0	1	1	0	1	0	1	0	1	0	0	1	1	0	1	1	1	1	1	1
Marine	XVI	5.1B	Synechococcus_sp_UW105	1	1	1	1	1	0	0	0	0	0	1	1	1	1	0	0	0	0	0	0	1	1	0	0	1	0	0	1	1	1	1	0	1	0	1	0	0	1	1	0	1	1	1	1	1	1
Marine	XVI	5.1B	Synechococcus_sp_UW140	1	1	1	1	1	0	0	0	0	0	1	1	1	1	0	0	0	0	0	0	1	1	0	0	1	0	0	1	1	1	1	0	1	0	1	0	0	1	1	0	1	1	1	1	1	1
Marine	CRD1	5.1B	Synechococcus_sp_BIOS-E4-1	1	1	1	1	1	0	0	0	0	0	1	1	1	1	0	0	0	0	0	0	1	1	0	0	1	0	0	1	1	1	1	0	1	0	1	0	0	1	1	0	1	1	1	1	1	1
Marine	CRD1	5.1B	Synechococcus_sp_BIOS-U3-1	0	0	0	0	0	0	0	0	0	0	1	1	1	1	0	0	0	0	0	0	1	1	0	0	1	0	0	1	1	1	1	0	1	1	1	0	0	1	1	0	0	0	0	0	0	0
Marine	CRD1	5.1B	Synechococcus_sp_GEYO	1	1	1	1	1	0	0	0	0	0	1	1	1	1	0	0	0	0	0	0	1	1	0	0	1	0	0	1	1	1	1	0	1	0	1	0	0	1	1	0	1	1	1	1	1	1
Marine	CRD1	5.1B	Synechococcus_sp_MIT_S9220	0	0	0	0	0	0	0	0	0	0	1	1	1	1	0	0	0	0	0	0	1	1	0	0	1	0	0	1	1	1	1	0	1	0	1	0	0	0	1	0	0	0	0	0	0	0
Marine	CRD1	5.1B	Synechococcus_sp_MIT_S9504	1	1	1	1	1	0	0	0	0	0	1	1	1	1	0	0	0	0	0	0	1	1	0	0	1	0	0	1	1	1	1	0	1	0	1	0	0	1	1	0	1	1	1	1	1	1
Marine	CRD1	5.1B	Synechococcus_sp_MIT_S9508	1	1	1	1	1	0	0	0	0	0	1	1	1	1	0	0	0	0	0	0	1	1	0	0	1	0	0	1	1	1	1	0	1	0	1	0	0	1	1	0	1	1	1	1	1	1
Marine	CRD1	5.1B	Synechococcus_sp_MIT_S9509	1	1	1	1	1	0	0	0	0	0	1	1	1	1	0	0	0	0	0	0	1	1	0	0	1	0	0	1	1	1	1	0	1	0	1	0	0	1	1	0	1	1	1	1	1	1
Marine	CRD1	5.1B	Synechococcus_sp_UW179A	1	1	1	1	1	0	0	0	0	0	1	1	1	1	0	0	0	0	0	0	1	1	0	0	1	0	0	1	1	1	1	0	1	0	1	0	0	1	1	0	1	1	1	1	1	1
Marine	HLI	Prochlorococcus	Prochlorococcus_marinus_str_EQPAC1	1	1	1	1	1	0	0	0	0	0	0	0	0	0	0	0	0	0	0	0	0	0	0	0	0	0	0	1	1	1	1	0	1	0	1	0	0	0	1	0	1	1	1	1	1	1
Marine	HLI	Prochlorococcus	Prochlorococcus_marinus_str_MIT_9515	0	0	0	0	0	0	0	0	0	0	1	1	1	1	0	0	0	0	0	0	0	0	0	0	0	0	0	1	1	1	1	0	1	0	1	0	0	0	1	0	0	0	0	0	0	0
Marine	HLI	Prochlorococcus	Prochlorococcus_marinus_subsp_pastoris_str_CCMP1986	1	1	1	1	1	0	0	0	0	0	0	0	0	0	0	0	0	0	0	0	0	0	0	0	0	0	0	1	1	1	1	0	1	0	1	0	0	0	1	0	1	1	1	1	1	1
Marine	HLII	Prochlorococcus	Prochlorococcus_marinus_CUG1430	1	1	1	1	1	0	0	0	0	0	0	0	0	0	0	0	0	0	0	0	0	0	0	0	0	0	0	1	1	1	1	0	1	0	1	0	0	1	1	0	1	1	1	1	1	1
Marine	HLII	Prochlorococcus	Prochlorococcus_marinus_CUG1432	1	1	1	1	1	0	0	0	0	0	0	0	0	0	0	0	0	0	0	0	0	0	0	0	0	0	0	1	1	1	1	0	1	0	1	0	0	0	1	0	1	1	1	1	1	1
Marine	HLII	Prochlorococcus	Prochlorococcus_marinus_CUG1433	1	1	1	1	1	0	0	0	0	0	0	0	0	0	0	0	0	0	0	0	0	0	0	0	0	0	0	1	1	1	1	0	1	0	1	0	0	1	1	0	1	1	1	1	1	1
Marine	HLII	Prochlorococcus	Prochlorococcus_marinus_CUG1434	1	1	1	1	1	0	0	0	0	0	0	0	0	0	0	0	0	0	0	0	0	0	0	0	0	0	0	1	1	1	1	0	1	0	1	0	0	1	1	0	1	1	1	1	1	1
Marine	HLII	Prochlorococcus	Prochlorococcus_marinus_CUG1435	1	1	1	1	1	0	0	0	0	0	0	0	0	0	0	0	0	0	0	0	0	0	0	0	0	0	0	1	1	1	1	0	1	0	1	0	0	0	1	0	1	1	1	1	1	1
Marine	HLII	Prochlorococcus	Prochlorococcus_marinus_CUG1436	1	1	1	1	1	0	0	0	0	0	0	0	0	0	0	0	0	0	0	0	0	0	0	0	0	0	0	1	1	1	1	0	1	0	1	0	0	0	1	0	1	1	1	1	1	1
Marine	HLII	Prochlorococcus	Prochlorococcus_marinus_CUG1437	1	1	1	1	1	0	0	0	0	0	0	0	0	0	0	0	0	0	0	0	0	0	0	0	0	0	0	1	1	1	1	0	1	0	1	0	0	1	1	0	1	1	1	1	1	1
Marine	HLII	Prochlorococcus	Prochlorococcus_marinus_CUG1438	1	1	1	1	1	0	0	0	0	0	0	0	0	0	0	0	0	0	0	0	0	0	0	0	0	0	0	1	1	1	1	0	1	0	1	0	0	0	1	0	1	1	1	1	1	1
Marine	HLII	Prochlorococcus	Prochlorococcus_marinus_CUG1439	1	1	1	1	1	0	0	0	0	0	0	0	0	0	0	0	0	0	0	0	0	0	0	0	0	0	0	1	1	1	1	0	1	0	1	0	0	0	1	0	1	1	1	1	1	1
Marine	HLII	Prochlorococcus	Prochlorococcus_marinus_XMU1420	1	1	1	1	1	0	0	0	0	0	0	0	0	0	0	0	0	0	0	0	0	0	0	0	0	0	0	1	1	1	1	0	1	0	1	0	0	1	1	0	1	1	1	1	1	1
Marine	HLII	Prochlorococcus	Prochlorococcus_marinus_XMU1421	1	1	1	1	1	0	0	0	0	0	0	0	0	0	0	0	0	0	0	0	0	0	0	0	0	0	0	1	1	1	1	0	1	0	1	0	0	0	1	0	1	1	1	1	1	1
Marine	HLII	Prochlorococcus	Prochlorococcus_marinus_XMU1422	1	1	1	1	1	0	0	0	0	0	0	0	0	0	0	0	0	0	0	0	0	0	0	0	0	0	0	1	1	1	1	0	1	0	1	0	0	0	1	0	1	1	1	1	1	1
Marine	HLII	Prochlorococcus	Prochlorococcus_marinus_XMU1423	1	1	1	1	1	0	0	0	0	0	0	0	0	0	0	0	0	0	0	0	0	0	0	0	0	0	0	1	1	1	1	0	1	0	1	0	0	0	1	0	1	1	1	1	1	1
Marine	HLII	Prochlorococcus	Prochlorococcus_marinus_XMU1424	1	1	1	1	1	0	0	0	0	0	0	0	0	0	0	0	0	0	0	0	0	0	0	0	0	0	0	1	1	1	1	0	1	0	1	0	0	1	1	0	1	1	1	1	1	1
Marine	HLII	Prochlorococcus	Prochlorococcus_marinus_XMU1425	1	1	1	1	1	0	0	0	0	0	0	0	0	0	0	0	0	0	0	0	0	0	0	0	0	0	0	1	1	1	1	0	1	0	1	0	0	0	1	0	1	1	1	1	1	1
Marine	HLII	Prochlorococcus	Prochlorococcus_marinus_XMU1426	1	1	1	1	1	0	0	0	0	0	0	0	0	0	0	0	0	0	0	0	0	0	0	0	0	0	0	1	1	1	1	0	1	0	1	0	0	0	1	0	1	1	1	1	1	1
Marine	HLII	Prochlorococcus	Prochlorococcus_marinus_XMU1427	1	1	1	1	1	0	0	0	0	0	0	0	0	0	0	0	0	0	0	0	0	0	0	0	0	0	0	1	1	1	1	0	1	0	1	0	0	0	1	0	1	1	1	1	1	1
Marine	HLII	Prochlorococcus	Prochlorococcus_marinus_XMU1428	1	1	1	1	1	0	0	0	0	0	0	0	0	0	0	0	0	0	0	0	0	0	0	0	0	0	0	1	1	1	1	0	1	0	1	0	0	0	1	0	1	1	1	1	1	1
Marine	HLII	Prochlorococcus	Prochlorococcus_marinus_XMU1429	1	1	1	1	1	0	0	0	0	0	0	0	0	0	0	0	0	0	0	0	0	0	0	0	0	0	0	1	1	1	1	0	1	0	1	0	0	0	1	0	1	1	1	1	1	1
Marine	HLII	Prochlorococcus	Prochlorococcus_marinus_str_AS9601	1	1	1	1	1	0	0	0	0	0	0	0	0	0	0	0	0	0	0	0	0	0	0	0	0	0	0	1	1	1	1	0	1	0	1	0	0	0	1	0	1	1	1	1	1	1
Marine	HLII	Prochlorococcus	Prochlorococcus_marinus_str_GP2	1	1	1	1	1	0	0	0	0	0	1	1	1	1	0	0	0	0	0	0	0	0	0	0	0	0	0	1	1	1	1	0	1	0	1	0	0	0	1	0	1	1	1	1	1	1
Marine	HLII	Prochlorococcus	Prochlorococcus_marinus_str_MIT_9107	1	1	1	1	1	0	0	0	0	0	0	0	0	0	0	0	0	0	0	0	0	0	0	0	0	0	0	1	1	1	1	0	1	0	1	0	0	0	1	0	1	1	1	1	1	1
Marine	HLII	Prochlorococcus	Prochlorococcus_marinus_str_MIT_9116	1	1	1	1	1	0	0	0	0	0	0	0	0	0	0	0	0	0	0	0	0	0	0	0	0	0	0	1	1	1	1	0	1	0	1	0	0	0	1	0	1	1	1	1	1	1
Marine	HLII	Prochlorococcus	Prochlorococcus_marinus_str_MIT_9123	1	1	1	1	1	0	0	0	0	0	0	0	0	0	0	0	0	0	0	0	0	0	0	0	0	0	0	1	1	1	1	0	1	0	1	0	0	0	1	0	1	1	1	1	1	1
Marine	HLII	Prochlorococcus	Prochlorococcus_marinus_str_MIT_9201	1	1	1	1	1	0	0	0	0	0	0	0	0	0	0	0	0	0	0	0	0	0	0	0	0	0	0	1	1	1	1	0	1	0	1	0	0	0	1	0	1	1	1	1	1	1
Marine	HLII	Prochlorococcus	Prochlorococcus_marinus_str_MIT_9202	1	1	1	1	1	0	0	0	0	0	0	0	0	0	0	0	0	0	0	0	0	0	0	0	0	0	0	1	1	1	1	0	1	0	1	0	0	0	1	0	1	1	1	1	1	1
Marine	HLII	Prochlorococcus	Prochlorococcus_marinus_str_MIT_9215	1	1	1	1	1	0	0	0	0	0	0	0	0	0	0	0	0	0	0	0	0	0	0	0	0	0	0	1	1	1	1	0	1	0	1	0	0	0	1	0	1	1	1	1	1	1
Marine	HLII	Prochlorococcus	Prochlorococcus_marinus_str_MIT_9301	1	1	1	1	1	0	0	0	0	0	0	0	0	0	0	0	0	0	0	0	0	0	0	0	0	0	0	1	1	1	1	0	1	0	1	0	0	0	1	0	1	1	1	1	1	1
Marine	HLII	Prochlorococcus	Prochlorococcus_marinus_str_MIT_9302	1	1	1	1	1	0	0	0	0	0	0	0	0	0	0	0	0	0	0	0	0	0	0	0	0	0	0	1	1	1	1	0	1	0	1	0	0	0	1	0	1	1	1	1	1	1
Marine	HLII	Prochlorococcus	Prochlorococcus_marinus_str_MIT_9311	1	1	1	1	1	0	0	0	0	0	1	1	1	1	0	0	0	0	0	0	0	0	0	0	0	0	0	1	1	1	1	0	1	0	1	0	0	0	1	0	1	1	1	1	1	1
Marine	HLII	Prochlorococcus	Prochlorococcus_marinus_str_MIT_9312	1	1	1	1	1	0	0	0	0	0	1	1	1	1	0	0	0	0	0	0	0	0	0	0	0	0	0	1	1	1	1	0	1	0	1	0	0	0	1	0	1	1	1	1	1	1
Marine	HLII	Prochlorococcus	Prochlorococcus_marinus_str_MIT_9314	1	1	1	1	1	0	0	0	0	0	0	0	0	0	0	0	0	0	0	0	0	0	0	0	0	0	0	1	1	1	1	0	1	0	1	0	0	0	1	0	1	1	1	1	1	1
Marine	HLII	Prochlorococcus	Prochlorococcus_marinus_str_MIT_9321	1	1	1	1	1	0	0	0	0	0	0	0	0	0	0	0	0	0	0	0	0	0	0	0	0	0	0	1	1	1	1	0	1	0	1	0	0	0	1	0	1	1	1	1	1	1
Marine	HLII	Prochlorococcus	Prochlorococcus_marinus_str_MIT_9322	1	1	1	1	1	0	0	0	0	0	0	0	0	0	0	0	0	0	0	0	0	0	0	0	0	0	0	1	1	1	1	0	1	0	1	0	0	0	1	0	1	1	1	1	1	1
Marine	HLII	Prochlorococcus	Prochlorococcus_marinus_str_MIT_9401	1	1	1	1	1	0	0	0	0	0	0	0	0	0	0	0	0	0	0	0	0	0	0	0	0	0	0	1	1	1	1	0	1	0	1	0	0	0	1	0	1	1	1	1	1	1
Marine	HLII	Prochlorococcus	Prochlorococcus_marinus_str_MU1414	1	1	1	1	1	0	0	0	0	0	0	0	0	0	0	0	0	0	0	0	0	0	0	0	0	0	0	1	1	1	1	0	1	0	1	0	0	1	1	0	1	1	1	1	1	1
Marine	HLII	Prochlorococcus	Prochlorococcus_marinus_str_SB	1	1	1	1	1	0	0	0	0	0	0	0	0	0	0	0	0	0	0	0	0	0	0	0	0	0	0	1	1	1	1	0	1	0	1	0	0	1	1	0	1	1	1	1	1	1
Marine	HLII	Prochlorococcus	Prochlorococcus_marinus_str_XMU1401	1	1	1	1	1	0	0	0	0	0	0	0	0	0	0	0	0	0	0	0	0	0	0	0	0	0	0	1	1	1	1	0	1	0	1	0	0	0	1	0	1	1	1	1	1	1
Marine	HLII	Prochlorococcus	Prochlorococcus_sp_ALOHA_ZT_50	1	1	1	1	1	0	0	0	0	0	0	0	0	0	0	0	0	0	0	0	0	0	0	0	0	0	0	1	1	1	1	0	1	0	1	0	0	1	1	0	1	1	1	1	1	1
Marine	HLII	Prochlorococcus	Prochlorococcus_sp_MIT_0604	1	1	1	1	1	0	0	0	0	0	0	0	0	0	0	0	0	0	0	0	0	0	0	0	0	0	0	1	1	1	1	0	1	0	1	0	0	1	1	0	1	1	1	1	1	1
Marine	HLII	Prochlorococcus	Prochlorococcus_sp_RS01	1	1	1	1	1	0	0	0	0	0	0	0	0	0	0	0	0	0	0	0	0	0	0	0	0	0	0	1	1	1	1	0	1	0	1	0	0	0	1	0	1	1	1	1	1	1
Marine	HLII	Prochlorococcus	Prochlorococcus_sp_RS04	1	1	1	1	1	0	0	0	0	0	0	0	0	0	0	0	0	0	0	0	0	0	0	0	0	0	0	1	1	1	1	0	1	0	1	0	0	0	1	0	1	1	1	1	1	1
Marine	HLII	Prochlorococcus	Prochlorococcus_sp_RS50	1	1	1	1	1	0	0	0	0	0	0	0	0	0	0	0	0	0	0	0	0	0	0	0	0	0	0	1	1	1	1	0	1	0	1	0	0	0	1	0	1	1	1	1	1	1
Marine	LLI	Prochlorococcus	Prochlorococcus_marinus_XMU1403	1	1	1	1	1	0	0	0	0	0	1	1	1	1	0	0	0	0	0	0	0	0	0	0	0	0	0	1	1	1	1	0	1	0	1	0	0	0	1	0	1	1	1	1	1	1
Marine	LLI	Prochlorococcus	Prochlorococcus_marinus_XMU1408	1	1	1	1	1	0	0	0	0	0	1	1	1	1	0	0	0	0	0	0	0	0	0	0	0	0	0	1	1	1	1	0	1	0	1	0	0	0	1	0	1	1	1	1	1	1
Marine	LLI	Prochlorococcus	Prochlorococcus_marinus_str_MIT_0912	1	1	1	1	1	0	0	0	0	0	1	1	1	1	0	0	0	0	0	0	0	0	0	0	0	0	0	1	1	1	1	0	1	0	1	0	0	1	1	0	1	1	1	1	1	1
Marine	LLI	Prochlorococcus	Prochlorococcus_marinus_str_MIT_0913	1	1	1	1	1	0	0	0	0	0	1	1	1	1	0	0	0	0	0	0	0	0	0	0	0	0	0	1	1	1	1	0	1	0	1	0	0	1	1	0	1	1	1	1	1	1
Marine	LLI	Prochlorococcus	Prochlorococcus_marinus_str_MIT_0915	1	1	1	1	1	0	0	0	0	0	1	1	1	1	0	0	0	0	0	0	0	0	0	0	0	0	0	1	1	1	1	0	1	0	1	0	0	1	1	0	1	1	1	1	1	1
Marine	LLI	Prochlorococcus	Prochlorococcus_marinus_str_MIT_0917	1	1	1	1	1	0	0	0	0	0	1	1	1	1	0	0	0	0	0	0	0	0	0	0	0	0	0	1	1	1	1	0	1	0	1	0	0	1	1	0	1	1	1	1	1	1
Marine	LLI	Prochlorococcus	Prochlorococcus_marinus_str_MIT_1013	1	1	1	1	1	0	0	0	0	0	1	1	1	1	0	0	0	0	0	0	0	0	0	0	0	0	0	1	1	1	1	0	1	0	1	0	0	0	1	0	1	1	1	1	1	1
Marine	LLI	Prochlorococcus	Prochlorococcus_marinus_str_MIT_1214	1	1	1	1	1	0	0	0	0	0	1	1	1	1	0	0	0	0	0	0	0	0	0	0	0	0	0	1	1	1	1	0	1	0	1	0	0	0	1	0	1	1	1	1	1	1
Marine	LLI	Prochlorococcus	Prochlorococcus_marinus_str_NATL1A	1	1	1	1	1	0	0	0	0	0	1	1	1	1	0	0	0	0	0	0	0	0	0	0	0	0	0	1	1	1	1	0	1	0	1	0	0	0	1	0	1	1	1	1	1	1
Marine	LLI	Prochlorococcus	Prochlorococcus_marinus_str_NATL2A	1	1	1	1	1	0	0	0	0	0	1	1	1	1	0	0	0	0	0	0	0	0	0	0	0	0	0	1	1	1	1	0	1	0	1	0	0	0	1	0	1	1	1	1	1	1
Marine	LLI	Prochlorococcus	Prochlorococcus_marinus_str_PAC1	1	1	1	1	1	0	0	0	0	0	1	1	1	1	0	0	0	0	0	0	0	0	0	0	0	0	0	1	1	1	1	0	1	0	1	0	0	1	1	0	1	1	1	1	1	1
Marine	LLI	Prochlorococcus	Prochlorococcus_sp_MIT_0801	1	1	1	1	1	0	0	0	0	0	1	1	1	1	0	0	0	0	0	0	0	0	0	0	0	0	0	1	1	1	1	0	1	0	1	0	0	0	1	0	1	1	1	1	1	1
Marine	LLII	Prochlorococcus	Prochlorococcus_marinus_str_LG	0	0	0	0	0	0	0	0	0	0	1	1	1	1	0	0	0	0	0	0	0	0	0	0	1	0	0	1	1	1	1	0	1	0	1	0	0	0	1	0	0	0	0	0	0	0
Marine	LLII	Prochlorococcus	Prochlorococcus_marinus_str_MIT_0918	0	0	0	0	0	0	0	0	0	0	1	1	1	1	0	0	0	0	0	0	0	0	0	0	0	0	0	1	1	1	1	0	1	0	1	0	0	0	1	0	0	0	0	0	0	0
Marine	LLII	Prochlorococcus	Prochlorococcus_marinus_str_SS2	0	0	0	0	0	0	0	0	0	0	1	1	1	1	0	0	0	0	0	0	0	0	0	0	1	0	0	1	1	1	1	0	1	0	1	0	0	0	1	0	0	0	0	0	0	0
Marine	LLII	Prochlorococcus	Prochlorococcus_marinus_str_SS35	0	0	0	0	0	0	0	0	0	0	1	1	1	1	0	0	0	0	0	0	0	0	0	0	1	0	0	1	1	1	1	0	1	0	1	0	0	0	1	0	0	0	0	0	0	0
Marine	LLII	Prochlorococcus	Prochlorococcus_marinus_str_SS51	0	0	0	0	0	0	0	0	0	0	1	1	1	1	0	0	0	0	0	0	0	0	0	0	1	0	0	1	1	1	1	0	1	0	1	0	0	0	1	0	0	0	0	0	0	0
Marine	LLII	Prochlorococcus	Prochlorococcus_marinus_subsp_marinus_str_CCMP1375	0	0	0	0	0	0	0	0	0	0	1	1	1	1	0	0	0	0	0	0	0	0	0	0	1	0	0	1	1	1	1	0	1	0	1	0	0	0	1	0	0	0	0	0	0	0
Marine	LLII	Prochlorococcus	Prochlorococcus_sp_MIT_0602	0	0	0	0	0	0	0	0	0	0	1	1	1	1	0	0	0	0	0	0	0	0	0	0	1	0	0	1	1	1	1	0	1	0	1	0	0	0	1	0	0	0	0	0	0	0
Marine	LLII	Prochlorococcus	Prochlorococcus_sp_MIT_0603	0	0	0	0	0	0	0	0	0	0	1	1	1	1	0	0	0	0	0	0	0	0	0	0	1	0	0	1	1	1	1	0	1	0	1	0	0	0	1	0	0	0	0	0	0	0
Marine	LLII	Prochlorococcus	Prochlorococcus_sp_SS52	0	0	0	0	0	0	0	0	0	0	1	1	1	1	0	0	0	0	0	0	0	0	0	0	1	0	0	1	1	1	1	0	1	0	1	0	0	0	1	0	0	0	0	0	0	0
Marine	LLIII	Prochlorococcus	Prochlorococcus_marinus_str_MIT_9211	0	0	0	0	0	0	0	0	0	0	0	1	1	1	0	0	0	0	0	0	0	0	0	0	1	0	0	1	1	1	1	0	1	0	1	0	0	0	1	0	0	0	0	0	0	0
Marine	LLIII	Prochlorococcus	Prochlorococcus_marinus_str_MIT_0919	0	0	0	0	0	0	0	0	0	0	0	0	0	0	0	0	0	0	0	0	0	0	0	0	0	0	0	1	1	1	1	0	1	0	1	0	0	0	1	0	0	0	0	0	0	0
Marine	LLIII	Prochlorococcus	Prochlorococcus_sp_MIT_0601	0	0	0	0	0	0	0	0	0	0	0	0	0	0	0	0	0	0	0	0	0	0	0	0	0	0	0	1	1	1	1	0	1	0	1	0	0	0	1	0	0	0	0	0	0	0
Marine	LLIV	Prochlorococcus	Prochlorococcus_marinus_str_MIT_1312	1	1	1	1	1	0	0	0	0	0	1	1	1	1	0	0	0	0	0	0	1	1	0	0	1	0	0	1	1	1	1	0	1	0	1	0	0	0	1	0	1	1	1	1	1	1
Marine	LLIV	Prochlorococcus	Prochlorococcus_marinus_str_MIT_1313	1	1	1	1	1	0	0	0	0	0	1	1	1	1	0	0	0	0	0	0	1	1	0	0	1	0	0	1	1	1	1	0	1	0	1	0	0	0	1	0	1	1	1	1	1	1
Marine	LLIV	Prochlorococcus	Prochlorococcus_marinus_str_MIT_1318	1	1	1	1	1	0	0	0	0	0	1	1	1	1	0	0	0	0	0	0	1	1	0	0	1	0	0	1	1	1	1	0	1	0	1	0	0	0	1	0	1	1	1	1	1	1
Marine	LLIV	Prochlorococcus	Prochlorococcus_marinus_str_MIT_1320	1	1	1	1	1	0	0	0	0	0	1	1	1	1	0	0	0	0	0	0	1	1	0	1	1	0	0	1	1	1	1	0	1	0	1	0	0	0	1	0	1	1	1	1	1	1
Marine	LLIV	Prochlorococcus	Prochlorococcus_marinus_str_MIT_1323	1	1	1	1	1	0	0	0	0	0	1	1	1	1	0	0	0	0	0	0	1	1	0	0	1	0	0	1	1	1	1	0	1	0	1	0	0	0	1	0	1	1	1	1	1	1
Marine	LLIV	Prochlorococcus	Prochlorococcus_marinus_str_MIT_1327	1	1	1	1	1	0	0	0	0	0	1	1	1	1	0	0	0	0	0	0	1	1	0	0	1	0	0	1	1	1	1	0	1	0	1	0	0	0	1	0	1	1	1	1	1	1
Marine	LLIV	Prochlorococcus	Prochlorococcus_marinus_str_MIT_1342	1	1	1	1	1	0	0	0	0	0	1	1	1	1	0	0	0	0	0	0	1	1	0	0	1	0	0	1	1	1	1	0	1	0	1	0	0	0	1	0	1	1	1	1	1	1
Marine	LLIV	Prochlorococcus	Prochlorococcus_marinus_str_MIT_9303	1	1	1	1	1	0	0	0	0	0	1	1	1	1	0	0	0	0	0	0	1	1	0	1	1	0	0	1	1	1	1	0	1	0	1	0	0	0	1	0	1	1	1	1	1	1
Marine	LLIV	Prochlorococcus	Prochlorococcus_marinus_str_MIT_9313	1	1	1	1	1	0	0	0	0	0	1	1	1	1	0	0	0	0	0	0	1	1	0	0	1	0	0	1	1	1	1	0	1	0	1	0	0	0	1	0	1	1	1	1	0	1
Marine	LLIV	Prochlorococcus	Prochlorococcus_sp_ALOHA_A2_0_51	1	1	1	1	1	0	0	0	0	0	1	1	1	1	0	0	0	0	0	0	1	1	0	0	1	0	0	1	1	1	1	0	1	0	1	0	0	0	1	0	1	1	1	1	1	1
Marine	LLIV	Prochlorococcus	Prochlorococcus_sp_MIT_0701	1	1	1	1	1	0	0	0	0	0	1	1	1	1	0	0	0	0	0	0	1	1	0	0	1	0	0	1	1	1	1	0	1	0	1	0	0	0	1	0	1	1	1	1	1	1
Marine	LLIV	Prochlorococcus	Prochlorococcus_sp_MIT_0702	1	1	1	1	1	0	0	0	0	0	1	1	1	1	0	0	0	0	0	0	1	1	0	0	1	0	0	1	1	1	1	0	1	0	1	0	0	0	1	0	1	1	1	1	1	1
Marine	LLIV	Prochlorococcus	Prochlorococcus_sp_MIT_0703	1	1	1	1	1	0	0	0	0	0	1	1	1	1	0	0	0	0	0	0	1	1	0	0	1	0	0	1	1	1	1	0	1	0	1	0	0	0	1	0	1	1	1	1	1	1
Marine	LLIV	Prochlorococcus	Prochlorococcus_sp_MIT_1303	1	1	1	1	1	0	0	0	0	0	1	1	1	1	0	0	0	0	0	0	1	1	0	1	1	0	0	1	1	1	1	0	1	0	1	0	0	0	1	0	1	1	1	1	1	1
Marine	LLIV	Prochlorococcus	Prochlorococcus_sp_MIT_1306	1	1	1	1	1	0	0	0	0	0	1	1	1	1	0	0	0	0	0	0	1	1	0	1	1	0	0	1	1	1	1	0	1	0	1	0	0	0	1	0	1	1	1	1	1	1
Marine	LLIV	Prochlorococcus	Prochlorococcus_sp_P1344	1	1	1	1	1	0	0	0	0	0	1	1	1	1	0	0	0	0	0	0	1	1	0	0	1	0	0	1	1	1	1	0	1	0	1	0	0	0	1	0	1	1	1	1	1	1
Marine	LLIV	Prochlorococcus	Prochlorococcus_sp_P1361	1	1	1	1	1	0	0	0	0	0	1	1	1	1	0	0	0	0	0	0	1	1	0	0	1	0	0	1	1	1	1	0	1	0	1	0	0	0	1	0	1	1	1	1	1	1
Marine	LLIV	Prochlorococcus	Prochlorococcus_sp_P1363	1	1	1	1	1	0	0	0	0	0	1	1	1	1	0	0	0	0	0	0	1	1	0	0	1	0	0	1	1	1	1	0	1	0	1	0	0	0	1	0	1	1	1	1	1	1
Freshwater		5.2A	Cyanobium_sp_Chester_Cone	1	1	1	1	1	0	0	0	0	0	1	1	1	1	0	1	1	1	1	1	0	0	0	1	0	0	0	1	1	1	1	0	1	1	1	0	0	1	1	0	1	1	1	1	1	1
Freshwater		5.2A	Cyanobium_sp_Laguna_Chica	1	1	1	1	1	0	0	0	0	0	1	1	1	1	0	1	1	1	1	1	0	0	0	1	0	0	0	1	1	1	1	0	1	1	1	0	0	1	1	0	1	1	1	1	1	1
Freshwater		5.2A	Synechococcus_sp_CS-1324	1	1	1	1	1	0	0	0	0	0	1	1	1	1	0	1	1	1	1	1	0	0	0	1	0	0	0	1	1	1	1	0	1	1	1	0	0	1	1	0	1	1	1	1	1	1
Freshwater		5.2A	Synechococcus_sp_CS-1325	1	1	1	1	1	0	0	0	0	0	1	1	1	1	0	1	1	1	1	1	0	0	0	1	0	0	0	1	1	0	1	0	1	1	1	0	0	1	1	0	1	1	1	1	1	1
Freshwater		5.2A	Synechococcus_sp_CS-1326	1	1	1	1	1	0	0	0	0	0	1	1	1	1	0	1	1	1	1	1	0	0	0	1	0	0	0	1	1	1	1	0	1	1	1	0	0	1	1	0	1	1	1	1	1	1
Freshwater		5.2A	Synechococcus_sp_CS-1327	1	1	1	1	1	0	0	0	0	0	1	1	1	1	0	1	1	1	1	1	0	0	0	1	0	0	0	1	1	1	1	0	1	1	1	0	0	1	1	0	1	1	1	1	1	1
Marine		5.2A	Candidatus_Regnicoccus_frigidus_MAG-AL1	1	1	1	1	1	0	0	0	0	0	1	1	1	1	0	0	0	0	0	0	0	0	0	0	0	0	0	1	1	1	1	0	1	1	1	0	0	1	1	0	1	1	1	1	1	1
Marine		5.2A	Candidatus_Regnicoccus_frigidus_MAG-AL2	1	1	1	1	1	0	0	0	0	0	1	1	1	1	0	0	0	0	0	0	0	0	0	1	0	0	0	1	1	1	1	0	1	1	1	0	0	1	1	0	1	1	1	1	1	1
Marine		5.2A	Synechococcus_sp_Ace-Pa	1	1	1	1	1	0	0	0	0	0	1	1	1	1	0	0	0	0	0	0	0	0	0	1	0	0	0	1	1	1	1	0	1	1	1	0	0	1	1	0	1	1	1	1	1	1
Marine		5.2A	Synechococcus_sp_CS-601	1	1	1	1	1	0	0	0	0	0	1	1	1	1	0	0	0	0	0	0	0	0	0	0	0	0	0	0	1	1	1	0	1	1	0	0	0	1	1	0	1	1	1	1	1	1
Marine		5.2A	Synechococcus_sp_CS-602	1	1	1	1	1	0	0	0	0	0	1	1	1	1	0	0	0	0	0	0	0	0	0	1	0	0	0	1	1	1	1	0	1	1	1	0	0	1	1	0	1	1	1	1	1	1
Marine		5.2A	Synechococcus_sp_CS-603	1	1	1	1	1	0	0	0	0	0	1	1	1	1	0	0	0	0	0	0	0	0	0	1	0	0	0	1	1	1	1	0	1	1	1	0	0	1	1	0	1	1	1	1	1	1
Marine		5.2A	Synechococcus_sp_SynAce01	1	1	1	1	1	0	0	0	0	0	1	1	1	1	0	0	0	0	0	0	0	0	0	0	0	0	0	1	1	1	1	0	0	1	1	0	0	1	1	0	1	1	1	1	1	1
Freshwater		5.2A	Cyanobium_sp_O-154	1	1	1	1	1	0	0	0	0	0	1	1	1	1	0	1	1	1	1	1	0	0	0	1	1	0	0	1	1	1	1	0	1	1	1	0	0	1	1	0	1	1	1	1	1	1
Marine		5.2A	Synechococcus_sp_ATX_2A4	1	0	1	1	1	0	0	0	0	0	1	1	1	1	0	0	0	0	0	0	0	0	0	1	1	0	0	1	1	1	1	0	1	1	1	0	0	1	1	0	1	1	1	1	1	1
Freshwater		5.2A	Synechococcus_sp_CS-1333	1	1	1	1	1	0	0	0	0	0	1	1	1	1	0	1	1	1	1	1	0	0	0	1	1	0	0	1	1	1	1	0	1	1	1	0	0	1	1	0	1	1	1	1	1	1
Freshwater		5.2A	Synechococcus_sp_L2F	1	0	1	1	1	0	0	0	0	0	1	1	1	1	0	1	1	1	1	1	0	0	0	1	1	0	0	1	1	1	1	0	1	1	1	0	0	1	1	0	1	1	1	0	1	1
Freshwater		5.2A	Synechococcus_sp_Lug-A	1	0	1	1	1	0	0	0	0	0	1	1	1	1	0	1	1	1	1	1	0	0	0	1	1	0	0	1	1	1	1	0	1	1	1	0	0	1	1	0	1	1	1	0	1	1
Freshwater		5.2A	Synechococcus_sp_MW101C3	1	1	1	1	1	0	0	0	0	0	1	1	1	1	0	1	1	1	1	1	0	0	0	1	1	0	0	1	1	1	1	0	1	1	1	0	0	1	1	0	1	1	1	1	1	1
Marine		5.2A	Cyanobium_sp_CZS_48M	1	1	1	1	1	0	0	0	0	0	1	1	1	1	0	1	1	1	1	1	0	0	0	1	0	0	0	1	1	1	1	0	1	1	1	0	0	1	1	0	1	1	1	1	1	1
Freshwater		5.2A	Synechococcus_sp_CS-1329	1	1	1	1	1	0	0	0	0	0	1	1	1	1	0	0	0	0	0	0	0	0	0	1	0	0	0	1	1	1	1	0	1	1	1	0	0	1	1	0	1	1	1	1	1	1
Freshwater		5.2A	Synechococcus_sp_RedBA-s	1	1	1	1	1	0	0	0	0	0	1	1	1	1	0	1	1	1	1	1	0	0	0	1	0	0	0	1	1	1	1	0	1	1	1	0	0	1	1	0	1	1	1	1	1	1
Freshwater		5.2A	Synechococcus_sp_1G10	1	1	1	1	1	0	0	0	0	0	1	1	1	1	0	1	1	1	1	1	0	0	0	1	0	0	0	1	1	1	1	0	1	1	1	0	0	1	1	0	1	1	1	1	1	1
Freshwater		5.2A	Synechococcus_sp_Cruz-7B9	1	1	1	1	1	0	0	0	0	0	1	1	1	1	0	1	1	1	1	1	0	0	0	1	0	0	0	1	1	1	1	0	1	1	1	0	0	1	1	0	1	1	1	1	1	1
Freshwater		5.2A	Synechococcus_sp_Cruz-7E5	1	1	1	1	1	0	0	0	0	0	1	1	1	1	0	1	1	1	1	1	0	0	0	1	0	0	0	1	1	1	1	0	1	1	1	0	0	1	1	0	1	1	1	1	1	1
Freshwater		5.2A	Synechococcus_sp_Cruz-9C9	1	1	1	1	1	0	0	0	0	0	1	1	1	1	0	1	1	1	1	1	0	0	0	1	0	0	0	1	1	1	1	0	1	1	1	0	0	1	1	0	1	1	1	1	1	1
Freshwater		5.2A	Synechococcus_sp_Cruz-9H2	1	1	1	1	1	0	0	0	0	0	1	1	1	1	0	1	1	1	1	1	0	0	0	1	0	0	0	1	1	1	1	0	1	1	1	0	0	1	1	0	1	1	1	1	1	1
Freshwater		5.2A	Synechococcus_sp_Edmonson_11F2	1	1	1	1	1	0	0	0	0	0	1	1	1	1	0	1	1	1	1	1	0	0	0	1	0	0	0	1	1	1	1	0	1	1	1	0	0	1	1	0	1	1	1	1	1	1
Freshwater		5.2A	Synechococcus_sp_J7-Johnson	1	1	1	1	1	0	0	0	0	0	1	1	1	1	0	1	1	1	1	1	0	0	0	1	0	0	0	1	1	0	1	0	1	1	1	0	0	1	1	0	1	1	1	1	1	1
Marine		5.2A	Synechococcus_sp_BSA11S	1	1	1	1	1	0	0	0	0	0	1	1	1	1	0	1	1	1	1	1	0	0	0	1	0	0	0	1	1	1	1	0	1	1	1	0	0	1	1	0	1	1	1	1	1	1
Marine		5.2A	Synechococcus_sp_BSF8S	1	1	1	1	1	0	0	0	0	0	1	1	1	1	0	1	1	1	1	1	0	0	0	1	0	0	0	1	1	1	1	0	1	1	1	0	0	1	1	0	1	1	1	1	1	1
Marine		5.2A	Synechococcus_sp_CS-205	1	1	1	1	1	0	0	0	0	0	0	0	0	0	0	1	1	1	1	1	0	0	0	0	0	0	0	1	1	1	1	0	1	1	1	0	0	1	1	0	1	1	1	1	1	1
Marine		5.2A	Cyanobium_sp_ATX_6F1	1	1	1	1	1	0	0	0	0	0	1	1	1	1	0	1	1	1	1	1	0	0	0	1	0	0	0	1	1	1	1	0	1	1	1	0	0	1	0	0	1	1	1	1	1	1
Freshwater		5.2A	Cyanobium_sp_Morenito_9A2	1	1	1	1	1	0	0	0	0	0	1	1	1	1	1	1	1	1	1	1	0	0	0	1	0	0	0	1	1	1	1	0	1	1	1	0	0	0	0	0	1	1	1	1	1	1
Marine		5.2A	Synechococcus_sp_CBW1107	1	1	1	1	1	0	0	0	0	0	1	1	1	1	0	1	1	1	1	1	0	0	0	1	0	0	0	1	1	1	1	0	1	1	1	0	0	1	1	0	1	1	1	1	1	1
Marine		5.2A	Synechococcus_sp_CCFWC_502	0	1	1	1	1	0	0	0	0	0	1	1	1	1	0	1	1	1	1	1	0	0	0	1	0	0	0	1	1	1	1	0	1	1	1	0	0	1	1	0	1	1	1	1	1	1
Freshwater		5.2A	Synechococcus_sp_Cruz_CV-v-12	1	1	1	1	1	0	0	0	0	0	1	1	1	1	0	1	1	1	1	1	0	0	0	1	0	0	0	1	1	1	1	0	1	1	1	0	0	1	1	0	1	1	1	1	1	1
Freshwater		5.2A	Synechococcus_sp_Tobar12-5m-g	1	1	1	1	1	0	0	0	0	0	1	1	1	1	0	1	1	1	1	1	0	0	0	1	0	0	0	1	1	1	1	0	1	1	1	0	0	1	1	0	1	1	1	1	1	1
Marine		5.2A	Synechococcus_sp_WH_5701	0	1	1	1	1	0	0	0	0	0	1	1	1	1	0	1	1	1	1	1	0	0	0	1	1	0	0	1	1	1	1	0	1	1	1	0	0	1	1	0	1	1	1	1	1	1
Marine		5.2B	Synechococcus_sp_A10-1-5-1	1	1	1	1	1	0	0	0	0	0	1	1	1	1	0	0	0	0	0	0	1	1	0	0	1	0	0	1	1	1	1	0	1	1	1	0	0	1	1	0	1	1	1	1	1	1
Marine		5.2B	Synechococcus_sp_CB0205	1	0	1	1	1	0	0	0	0	0	1	1	1	1	0	0	0	0	0	0	1	1	0	0	1	0	0	1	1	1	1	0	1	1	1	0	0	1	1	0	1	1	1	1	1	1
Marine		5.2B	Synechococcus_sp_LTW-R	1	1	1	1	1	0	0	0	0	0	1	1	1	1	0	0	0	0	0	0	1	1	0	0	1	0	0	1	1	1	1	0	1	1	1	0	0	1	1	0	1	1	1	1	1	1
Marine		5.2B	Synechococcus_sp_NB0720_010	1	1	1	1	1	0	0	0	0	0	1	1	1	1	0	0	0	0	0	0	1	1	0	0	1	0	0	1	1	1	1	0	1	1	1	0	0	1	1	0	1	1	1	1	1	1
Marine		5.2B	Synechococcus_sp_WH_8007	1	1	1	1	1	0	0	0	0	0	1	1	1	1	0	0	0	0	0	0	1	1	0	0	1	0	0	1	1	1	1	0	1	1	1	0	0	1	1	0	1	1	1	1	1	1
Marine		5.2B	Synechococcus_sp_XM-24	1	1	1	1	1	0	0	0	0	0	1	1	1	1	0	0	0	0	0	0	1	1	0	0	1	0	0	1	1	1	1	0	1	1	1	0	0	1	1	0	1	1	1	1	1	1
Marine		5.2B	Synechococcus_sp_CB0101	1	1	1	1	1	0	0	0	0	0	0	0	0	0	1	1	1	1	1	1	0	0	0	0	1	0	0	1	1	1	1	0	1	1	1	0	0	1	1	0	1	1	1	1	1	1
Marine		5.2B	Synechococcus_sp_HK05	1	1	1	1	1	0	0	0	0	0	0	0	0	1	1	1	1	1	1	1	0	0	0	0	1	0	0	1	1	1	1	0	1	1	1	0	0	1	1	0	1	1	1	1	1	1
Marine		5.2B	Synechococcus_sp_LA31	1	1	1	1	1	0	0	0	0	0	0	0	0	1	1	1	1	1	1	1	0	0	0	0	1	0	0	1	1	1	1	0	1	1	1	0	0	1	1	0	1	1	1	1	1	1
Freshwater		5.2B	Vulcanococcus_sp_Clear-D1	1	1	1	1	1	0	0	0	0	0	1	1	1	1	0	1	1	1	1	1	0	0	0	0	1	0	0	1	1	1	1	0	1	1	1	0	0	1	1	0	1	1	1	1	1	1
Freshwater		5.2B	Vulcanococcus_sp_Con_Enr_2019-1	1	1	1	1	1	0	0	0	0	0	1	1	1	1	0	1	1	1	1	1	0	0	0	0	1	0	0	1	1	1	1	0	1	1	1	0	0	1	1	0	1	1	1	1	1	1
Freshwater		5.2B	Vulcanococcus_sp_Con_Enr_2020-4	1	1	1	1	1	0	0	0	0	0	1	1	1	1	0	1	1	1	1	1	0	0	0	0	1	0	0	1	1	1	1	0	1	1	1	0	0	1	1	0	1	1	1	1	1	1
Freshwater		5.2B	Vulcanococcus_limneticus_Candia_3B3	1	0	1	1	1	0	0	0	0	0	1	1	1	1	0	1	1	1	1	1	0	0	0	1	0	0	0	1	1	1	1	0	1	0	1	0	0	1	1	0	1	1	1	1	1	1
Freshwater		5.2B	Vulcanococcus_limneticus_Candia_3F8	1	0	1	1	1	0	0	0	0	0	1	1	1	1	0	1	1	1	1	1	0	0	0	1	0	0	0	1	1	1	1	0	1	1	1	0	0	1	1	0	1	1	1	1	1	1
Freshwater		5.2B	Vulcanococcus_limneticus_LL	1	1	1	1	1	0	0	0	0	0	1	1	1	1	0	1	1	1	1	1	0	0	0	1	0	0	0	1	1	1	1	0	1	1	1	0	0	1	1	0	1	1	1	1	1	1
Freshwater		5.2B	Vulcanococcus_limneticus_MW73D5	1	0	1	1	1	0	0	0	0	0	1	1	1	1	0	1	1	1	1	1	0	0	0	1	0	0	0	1	1	1	1	0	1	1	1	0	0	1	1	0	1	1	1	1	1	1
Freshwater		5.2B	Cyanobacteria_bacterium_M_surface_10_m2_119	1	1	1	1	1	0	0	0	0	0	0	0	0	0	0	1	1	1	1	1	0	0	0	1	1	0	0	1	1	1	1	0	1	1	1	0	0	1	1	0	1	1	1	1	1	1
Marine		5.2B	Cyanobium_sp_ATX_6A2	1	1	1	1	1	0	0	0	0	0	0	0	0	0	0	0	0	0	0	0	0	0	0	1	1	0	0	1	1	1	1	0	1	1	1	0	0	1	1	0	1	1	1	1	1	1
Freshwater		5.2B	Cyanobium_sp_CH-040	1	1	1	1	1	0	0	0	0	0	1	1	1	1	0	0	0	0	0	0	0	0	0	1	1	0	0	1	1	1	1	0	1	1	1	0	0	1	1	0	1	1	1	1	1	1
Marine		5.2B	Cyanobium_sp_M30B3	1	1	1	1	1	0	0	0	0	0	0	0	0	0	0	0	0	0	0	0	0	0	0	1	1	0	0	1	1	1	0	0	1	1	1	0	0	1	1	0	1	1	1	1	0	1
Marine		5.2B	Cyanobium_sp_PLM2_Bin73	1	1	1	1	1	0	0	0	0	0	0	0	0	0	0	0	0	0	0	0	0	0	0	1	1	0	0	1	1	1	1	0	1	1	1	0	0	1	1	0	1	1	1	1	1	1
Marine		5.2B	Cyanobium_sp_NIES-981	1	1	1	1	1	0	0	0	0	0	1	1	1	1	0	0	0	0	0	0	1	1	0	0	1	0	0	1	1	1	1	0	1	1	1	0	0	1	1	0	1	1	1	1	1	1
Marine		5.2B	Cyanobium_sp_NS01	1	1	1	1	1	0	0	0	0	0	1	1	1	1	0	0	0	0	0	0	0	0	0	1	1	0	0	1	1	1	1	0	1	1	1	0	0	1	1	0	1	1	1	1	1	1
Marine		5.2B	Cyanobium_sp_PCC_7001	0	1	1	1	1	0	0	0	0	0	1	1	1	1	0	0	0	0	0	0	1	1	0	0	1	0	0	1	1	1	1	0	1	1	1	0	0	1	1	0	1	1	1	1	1	1
Freshwater		5.2B	Cyanobium_sp_A1C-AMD	1	1	1	1	1	0	0	0	0	0	1	1	1	1	1	1	1	1	1	1	0	0	0	0	0	0	1	1	1	1	1	0	1	1	1	0	0	0	1	0	1	1	1	1	1	1
Freshwater		5.2B	Cyanobium_sp_A2C-AMD	1	1	1	1	1	0	0	0	0	0	1	1	1	1	1	1	1	1	1	1	0	0	0	0	0	0	0	1	1	1	1	0	1	1	1	0	0	1	1	0	1	1	1	1	1	1
Freshwater		5.2B	Cyanobium_sp_BA5m-21	1	1	1	1	1	0	0	0	0	0	1	1	1	1	1	1	1	1	1	1	0	0	0	0	0	0	0	1	1	1	1	0	1	1	1	0	0	1	1	0	1	1	1	1	1	1
Freshwater		5.2B	Cyanobium_sp_D14_bin_5	1	1	1	1	1	0	0	0	0	0	1	1	1	1	1	1	1	1	0	1	0	0	0	0	0	0	0	1	1	1	1	0	1	1	1	0	0	1	1	0	1	1	1	1	1	1
Freshwater		5.2B	Cyanobium_sp_L1E-Cus	1	1	1	1	1	0	0	0	0	0	1	1	1	1	1	1	1	1	1	1	0	0	0	0	0	0	0	1	1	1	1	0	1	1	1	0	0	0	1	0	1	1	1	1	1	1
Freshwater		5.2B	Cyanobium_sp_Maggiore-St4-Cus	1	1	1	1	1	0	0	0	0	0	1	1	1	1	1	1	1	1	1	1	0	0	0	0	0	0	0	1	1	1	1	0	1	1	1	0	0	1	1	0	1	1	1	1	1	1
Freshwater		5.2B	Cyanobium_sp_T1G-Tous	1	1	1	1	1	0	0	0	0	0	1	1	1	1	1	1	1	1	1	1	0	0	0	0	0	0	0	1	1	1	1	0	1	1	1	0	0	0	1	0	1	1	1	1	1	1
Freshwater		5.2B	Cyanobium_sp_To12R1	1	1	1	1	1	0	0	0	0	0	1	1	1	1	1	1	1	1	1	1	0	0	0	0	0	0	0	1	1	1	1	0	1	1	1	0	0	1	1	0	1	1	1	1	1	1
Freshwater		5.2B	Cyanobium_sp_Tous-M-B4	1	1	1	1	1	0	0	0	0	0	1	1	1	1	1	1	1	1	1	1	0	0	0	0	0	0	0	1	1	1	1	0	1	1	1	0	0	1	1	0	1	1	1	1	1	1
Freshwater		5.2B	Cyanobium_sp_WKJ7-Wakatipu	1	1	1	1	1	0	0	0	0	0	1	1	1	1	1	1	1	1	1	1	0	0	0	0	0	0	0	1	1	1	1	0	1	1	1	0	0	1	1	0	1	1	1	1	1	1
Freshwater		5.2B	Cyanobium_usitatum_Tobar12_5m-G36	1	1	1	1	1	0	0	0	0	0	0	0	0	1	1	1	1	1	1	1	0	0	0	0	0	0	0	1	1	1	1	0	0	1	1	0	0	0	1	0	1	1	1	1	1	1
Freshwater		5.2B	Cyanobium_usitatum_str_Tous	1	1	1	1	1	0	0	0	0	0	1	1	1	1	1	1	1	1	1	1	0	0	0	0	0	0	0	1	1	1	1	0	1	1	1	0	0	1	1	0	1	1	1	1	1	1
Marine		5.2B	Cyanobium_sp_ATX_6E8	1	1	1	1	1	0	0	0	0	0	0	0	0	0	0	1	1	1	1	1	0	0	0	0	0	0	0	1	1	1	1	0	1	1	1	0	0	1	1	0	1	1	1	1	1	1
Freshwater		5.2B	Cyanobium_sp_Alchichica_3B3-8F6	1	1	1	1	1	0	0	0	0	0	0	0	0	0	0	1	1	1	1	1	0	0	0	0	0	0	0	1	1	1	1	0	1	1	1	0	0	1	1	0	1	1	1	1	1	1
Freshwater		5.2B	Cyanobium_sp_Aljojuca_7D2	1	1	1	1	1	0	0	0	0	0	0	0	0	0	0	1	1	1	1	1	0	0	0	0	1	0	0	1	1	1	1	0	1	1	1	0	0	1	1	0	1	1	1	1	1	1
Freshwater		5.2B	Cyanobium_sp_FACHB-13342	1	0	0	0	0	0	0	0	0	0	1	1	1	1	0	1	1	1	1	1	0	0	0	0	0	0	0	1	1	1	1	0	1	1	1	0	0	0	1	0	0	0	0	0	0	0
Freshwater		5.2B	Cyanobium_sp_T1B-Tous	1	1	1	0	0	0	0	0	0	0	1	1	1	1	1	1	1	1	1	1	0	0	0	0	0	0	0	1	1	1	1	0	1	1	1	0	0	0	1	0	1	1	1	1	1	1
Marine		5.2B	Synechococcus_sp_8F6	1	1	1	1	1	0	0	0	0	0	1	1	1	1	0	1	1	1	1	1	0	0	0	0	0	0	0	1	1	1	1	0	1	1	1	0	0	1	1	0	1	1	1	1	1	1
Freshwater		5.2B	Cyanobium_gracile_PCC_6307	1	1	1	1	1	0	0	0	0	0	1	1	1	1	0	1	1	1	1	1	0	0	0	1	0	0	0	1	1	1	1	0	1	1	1	0	0	1	1	0	1	1	1	1	1	1
Freshwater		5.2B	Cyanobium_sp_Candia_9D4	1	1	1	1	1	0	0	0	0	0	1	1	1	1	0	1	1	1	1	1	0	0	0	1	0	0	0	1	1	1	1	0	1	1	1	0	0	1	1	0	1	1	1	1	1	1
Freshwater		5.2B	Cyanobium_sp_Copco_Reservoir_LC18	1	1	1	1	1	0	0	0	0	0	1	1	1	1	0	1	1	1	1	1	0	0	0	1	0	0	0	1	1	1	1	0	1	1	1	0	0	1	1	0	1	1	1	1	1	1
Freshwater		5.2B	Cyanobium_sp_Lug-B	1	1	1	1	1	0	0	0	0	0	1	1	1	1	0	1	1	1	1	1	0	0	0	1	0	0	0	1	1	1	1	0	1	1	1	0	0	1	1	0	1	1	1	1	1	1
Freshwater		5.2B	Cyanobium_sp_N_Huapi_1H5	1	1	1	1	1	0	0	0	0	0	1	1	1	1	0	1	1	1	1	1	0	0	0	1	0	0	0	1	1	1	1	0	1	1	1	0	0	1	1	0	1	1	1	1	1	1
Freshwater		5.2B	Synechococcus_sp_CCAP_1479_10	1	1	1	1	1	0	0	0	0	0	1	1	1	1	0	1	1	1	1	1	0	0	0	1	0	0	0	1	1	1	1	0	1	1	1	0	0	1	1	0	1	1	1	1	1	1
Freshwater		5.2B	Synechococcus_sp_CCAP_1479_13	1	1	1	1	1	0	0	0	0	0	1	1	1	1	0	1	1	1	1	1	0	0	0	1	0	0	0	1	1	1	1	0	1	1	1	0	0	1	1	0	1	1	1	1	1	1
Freshwater		5.2B	Synechococcus_sp_CCAP_1479_9	1	1	1	1	1	0	0	0	0	0	1	1	1	1	0	1	1	1	1	1	0	0	0	1	0	0	0	1	1	1	1	0	1	1	1	0	0	1	1	0	1	1	1	1	1	1
Freshwater		5.2B	Cyanobium_sp_AMD-g	1	1	1	1	1	0	0	0	0	0	1	1	1	1	0	1	1	1	1	1	0	0	0	1	0	0	0	1	1	1	1	0	1	1	1	0	0	1	1	0	1	1	1	1	1	1
Freshwater		5.2B	Cyanobium_sp_Aljojuca_7A6	1	1	1	1	1	0	0	0	0	0	1	1	1	1	0	1	1	1	1	1	0	0	0	1	0	0	0	1	1	1	1	0	1	1	1	0	0	1	1	0	1	1	1	1	1	1
Freshwater		5.2B	Cyanobium_sp_Cruz-8D1	1	1	1	1	1	0	0	0	0	0	1	1	1	1	0	1	1	1	1	1	0	0	0	1	0	0	0	1	1	1	1	0	1	1	1	0	0	1	1	0	1	1	1	1	1	1
Freshwater		5.2B	Cyanobium_sp_Cruz-8H5	1	1	1	1	1	0	0	0	0	0	1	1	1	1	0	1	1	1	1	1	0	0	0	1	0	0	0	1	1	1	1	0	1	1	1	0	0	1	1	0	1	1	1	1	1	1
Freshwater		5.2B	Cyanobium_sp_Cruz_CV11-17	1	1	1	1	1	0	0	0	0	0	1	1	1	1	0	1	1	1	1	1	0	0	0	1	0	0	0	1	1	1	1	0	1	1	1	0	0	1	1	0	1	1	1	1	1	1
Freshwater		5.2B	Cyanobium_sp_Cruz_CV13-4-11	1	1	1	1	1	0	0	0	0	0	1	1	1	1	0	1	1	1	1	1	0	0	0	1	0	0	0	1	1	1	1	0	1	1	1	0	0	1	1	0	1	1	1	1	1	1
Freshwater		5.2B	Cyanobium_sp_La_Preciosa_7G6	1	1	1	1	1	0	0	0	0	0	1	1	1	1	0	1	1	1	1	1	0	0	0	1	0	0	0	1	1	1	1	0	1	1	1	0	0	1	1	0	1	1	1	1	1	1
Freshwater		5.2B	Synechococcus_sp_CCY_0621	1	1	1	1	1	0	0	0	0	0	1	1	1	1	0	1	1	1	1	1	0	0	0	1	0	0	0	1	1	1	1	0	1	1	1	0	0	1	1	0	1	1	1	1	1	1
Freshwater		5.2B	Synechococcus_sp_CS-1332	1	1	1	1	1	0	0	0	0	0	1	1	1	1	0	1	1	1	1	1	0	0	0	1	0	0	0	1	1	1	1	0	1	1	1	0	0	1	1	0	1	1	1	1	1	1
Freshwater		5.2B	Cyanobacteria_bacterium_K_Offshore_surface_m2_239	1	1	1	1	1	0	0	0	0	0	1	1	1	1	0	0	0	0	0	0	1	1	0	1	0	0	0	1	1	1	1	0	1	1	1	0	0	1	1	0	1	1	1	1	1	1
Freshwater		5.2B	Cyanobium_sp_CACIAM_14	1	1	1	1	1	0	0	0	0	0	1	1	1	1	0	1	1	1	1	1	0	0	0	1	0	0	0	1	0	1	1	0	1	1	1	0	0	1	1	0	1	1	1	1	1	1
Marine		5.2B	Cyanobium_sp_CZS_25K	1	1	1	1	1	0	0	0	0	0	1	1	1	1	0	1	1	1	1	1	0	0	0	1	0	0	0	1	1	1	1	0	1	1	1	0	0	1	1	0	1	1	1	1	1	1
Freshwater		5.2B	Cyanobium_sp_FGCU52	1	1	1	1	1	0	0	0	0	0	1	1	1	1	0	1	1	1	1	1	0	0	0	1	0	0	0	1	1	1	1	0	1	1	1	0	0	1	1	0	1	1	1	1	1	1
Freshwater		5.2B	Cyanobium_sp_FGCU6	1	1	1	1	1	0	0	0	0	0	1	1	1	1	0	1	1	1	1	1	0	0	1	1	0	0	0	1	1	1	1	0	1	1	1	0	0	1	1	0	1	1	1	1	1	1
Freshwater		5.2B	Cyanobium_sp_WAJ14-Wanaka	0	0	0	0	0	0	0	0	0	0	1	1	1	1	0	1	1	1	1	1	0	0	0	0	0	0	0	1	1	1	1	0	1	1	1	0	0	1	1	0	0	0	0	0	0	0
Freshwater		5.2B	LBMAG_Cyanobacteria_epi_bin3	1	1	1	1	1	0	0	0	0	0	1	1	1	1	0	0	0	0	0	0	1	1	0	1	0	0	0	1	1	1	0	0	1	1	1	0	0	1	1	0	1	1	1	1	1	1
Freshwater		5.2B	Synechococcales_cyanobacterium_SupBloom_Metag_052	0	0	0	0	0	0	0	0	0	0	1	1	1	1	0	0	0	0	0	0	0	0	0	0	0	0	0	1	1	0	1	0	1	1	1	0	0	0	1	0	1	1	1	0	0	0
Marine		5.2B	Synechococcus_sp_CBW1002	1	1	1	1	1	0	0	0	0	0	1	1	1	1	1	0	0	0	0	0	0	0	0	1	1	0	0	1	1	1	1	0	1	1	1	0	0	1	1	0	1	1	1	1	1	1
Marine		5.2B	Synechococcus_sp_CBW1004	1	1	1	1	1	0	0	0	0	0	1	1	1	1	1	1	1	1	1	1	0	0	0	1	0	0	0	1	1	1	1	0	1	1	1	0	0	1	1	0	1	1	1	1	1	1
Marine		5.2B	Synechococcus_sp_CBW1006	1	1	1	1	1	0	0	0	0	0	1	1	1	1	1	0	0	0	0	0	0	0	0	0	0	0	0	1	1	1	1	0	1	1	1	0	0	1	1	0	1	1	1	1	1	1
Marine		5.2B	Synechococcus_sp_CBW1108	1	1	1	1	1	0	0	0	0	0	1	1	1	1	1	1	1	1	1	1	0	0	0	0	0	0	0	1	1	1	1	0	1	1	1	0	0	1	1	0	1	1	1	1	1	1
Freshwater		5.2B	Synechococcus_sp_CCY_9618	1	1	1	1	1	0	0	0	0	0	1	1	1	1	0	1	1	1	1	1	0	0	0	0	0	0	0	1	1	1	1	0	1	1	1	0	0	1	1	0	1	1	1	1	1	1
Freshwater		5.2B	Synechococcus_sp_CS-1328	1	1	1	1	1	0	0	0	0	0	0	0	0	1	1	1	1	1	1	1	0	0	0	1	1	0	0	1	1	1	1	0	1	1	1	0	0	1	1	0	1	1	1	1	1	1
Freshwater		5.2B	Synechococcus_sp_CS-1331	0	0	0	0	0	0	0	0	0	0	1	1	1	1	1	1	1	1	1	1	0	0	0	0	0	0	0	1	1	1	1	0	1	1	1	0	0	1	1	0	0	0	0	0	0	0
Freshwater		5.2B	Synechococcus_sp_FGCU3	1	1	1	1	1	0	0	0	0	0	1	1	1	1	0	1	1	1	1	1	0	0	0	0	0	0	0	1	1	1	1	0	1	1	1	0	0	1	1	0	1	1	1	1	1	1
Freshwater		5.2B	Synechococcus_sp_HJ21-Hayes	1	1	1	1	1	0	0	0	0	0	1	1	1	1	1	1	1	1	1	1	0	0	0	0	0	0	0	1	1	1	1	0	1	1	1	0	0	1	1	0	1	1	1	1	1	1
Freshwater		5.2B	Synechococcus_sp_JJ3a-Johnson	1	1	1	1	1	0	0	0	0	0	1	1	1	1	1	1	1	1	1	1	0	0	0	0	0	0	0	1	1	1	1	0	1	1	1	0	0	1	1	0	1	1	1	1	1	1
Freshwater		5.3	Genome_assembly_freshwater_MAG_---_Ja1-D2_bin-0710	1	1	1	1	1	0	0	0	0	0	1	1	1	1	0	1	1	1	1	1	0	0	1	0	0	0	0	1	1	1	1	0	1	1	1	0	0	0	1	0	1	1	1	1	1	1
Freshwater		5.3	Genome_assembly_freshwater_MAG_---_Loclat_bin-06971	1	1	1	1	1	0	0	0	0	0	1	1	1	1	0	1	1	1	1	1	0	0	1	0	0	0	0	1	1	1	1	0	1	1	1	0	0	1	1	0	1	1	1	1	1	1
Freshwater		5.3	Genome_assembly_freshwater_MAG_---_MJ-time_bin-4714	1	1	1	1	1	0	0	0	0	0	1	1	1	1	0	1	1	1	1	1	0	0	1	0	0	0	0	1	1	1	1	0	1	1	1	0	0	1	1	0	1	1	1	0	0	0
Freshwater		5.3	Synechococcaceae_bacterium_LLD_019	1	1	1	1	1	0	0	0	0	0	1	1	1	1	0	1	1	1	1	1	0	0	1	0	0	0	0	1	1	1	1	0	1	1	1	0	0	0	1	0	1	1	1	1	1	1
Freshwater		5.3	Synechococcus_lacustris_C3-12m-Tous	1	1	1	1	1	0	0	0	0	0	1	1	1	1	0	1	1	1	1	1	0	0	0	0	0	0	0	1	1	1	1	0	1	1	1	0	0	0	1	0	1	1	1	1	1	1
Freshwater		5.3	Synechococcus_lacustris_Genome_assembly_freshwater_MAG_---_Loc080925-4-5m_bin-0190	1	1	1	1	1	0	0	0	0	0	1	1	1	1	0	1	1	1	1	1	0	0	1	0	0	0	0	1	1	1	1	0	1	1	1	0	0	1	1	0	1	1	1	1	1	1
Freshwater		5.3	Synechococcus_lacustris_L1E-Slac	1	1	1	1	1	0	0	0	0	0	1	1	1	1	0	1	1	1	1	1	0	0	0	0	0	0	0	1	1	1	1	0	1	1	1	0	0	0	1	0	1	1	1	1	1	1
Freshwater		5.3	Synechococcus_lacustris_L1F-Slac	1	1	1	1	1	0	0	0	0	0	1	1	1	1	0	1	1	1	1	1	0	0	1	0	0	0	0	1	1	1	1	0	1	1	1	0	0	0	1	0	1	1	1	1	1	1
Freshwater		5.3	Synechococcus_lacustris_Maggiore-St4-Slac	1	1	1	1	1	0	0	0	0	0	1	1	1	1	0	1	1	1	1	1	0	0	1	0	0	0	0	1	1	1	1	0	1	1	1	0	0	0	1	0	1	1	1	1	1	1
Freshwater		5.3	Synechococcus_lacustris_str_Tous	1	1	1	1	1	0	0	0	0	0	1	1	1	1	0	1	1	1	1	1	0	0	0	0	0	0	0	1	1	1	1	0	1	1	1	0	0	1	1	0	1	1	1	1	1	1
Marine		5.3	Synechococcus_sp_Minos11	1	1	1	1	1	0	0	0	0	0	0	0	0	0	0	0	0	0	0	0	1	1	0	0	1	0	0	1	1	1	1	0	1	0	1	0	0	1	1	0	1	1	1	1	1	1
Marine		5.3	Synechococcus_sp_RCC307	1	1	1	1	1	0	0	0	0	0	0	0	0	0	0	0	0	0	0	0	1	1	0	0	1	0	0	1	1	1	1	0	1	0	1	0	0	1	1	0	1	1	1	1	1	1
Marine		5.3	Synechococcus_sp_TMED19	1	1	1	1	1	0	0	0	0	0	0	0	0	0	0	0	0	0	0	0	1	1	0	0	1	0	0	1	1	1	1	0	1	0	1	0	0	1	1	0	1	1	1	1	1	1
Marine		0	Synechococcus_sp_RSCCF101	1	1	1	1	1	0	0	0	0	0	1	1	1	1	0	0	0	0	0	0	0	0	0	1	1	0	0	1	1	1	1	0	1	1	1	0	0	1	1	0	1	1	1	1	1	1
[truncated: 340 more columns]

## Sheet: Summary of Proteomics
S6: Summary of quantified proteins
TMT was used to quantitatively determine the proteomic response when grown on AA N-substrate compared to NO3- and N-starvation. All proteins were detected in triplicate in all conditions. Intensity values are normalised based on a pooled sample. ANOVA testing was carried out with associated p values FDR-adjusted (Q value) to determine differential expression between conditions. NoN: N-starvation;…
Protein Accession	Coverage (%)	Unique Peptide Number	Peptide Spectrum Matches	Gene	COG	Description	N-Starvation 1	N-Starvation 2	N-Starvation 3	Nitrate 1	Nitrate 2	Nitrate 3	Asparagine 1	Asparagine 2	Asparagine 3	Arginine 1	Arginine 2	Arginine 3	Proline 1	Proline 2	Proline 3	Glutamate 1	Glutamate 2	Glutamate 3	Q Value	DEP?
Ga0436389_001_101384_101671	37.8947	3	5	-	S	hypothetical protein	25.7	108.2	91.3	28.1	171.2	152.1	74.4	84.9	156.9	39.4	39.9	137.4	138	124.6	115.9	79.8	127.5	134.3	0.765985	No
Ga0436389_001_105813_106616	7.49064	1	2	-	S	Glutamine amidotransferases class-II	12.4	30.7	24.1	9	26	18.3	57.1	61.3	31.4	38.7	5.9	26.7	149.7	109.2	23.9	38.3	34.3	32.5	0.125281	No
Ga0436389_001_107869_108948	33.1476	11	35	sbpA	P	sulfate ABC transporter substrate-binding protein	2483.8	2749.9	2539.1	210	305.8	312.8	1093.3	869.6	906.9	422.7	317.5	770.7	1483.6	1293.9	707	853.7	575	771.4	1.84716e-05	Yes
Ga0436389_001_1594_2124	19.3182	4	8	ilvN	E	acetolactate synthase small subunit	77.8	330.2	301	56.8	330.5	303.3	416.3	367.5	408.5	351.7	207.4	311.5	602.1	415.4	464.2	428.1	388	352.9	0.103884	No
Ga0436389_001_17070_17834	60.6299	9	32	-	S	hypothetical protein	2160.2	1832	1474.2	170.2	295.7	323	636.9	743.6	372.3	758.9	573.6	348.9	793.1	528.4	516.1	1103.1	445.5	371.1	0.00175439	Yes
Ga0436389_001_20756_21772	16.568	4	7	-	O	O-linked N-acetylglucosamine transferase SPINDLY family	46.4	301.9	286.7	32.8	141.5	149.9	42.6	38.9	129.9	50.9	44.3	125.4	30.4	58.6	143.6	45.4	242.1	207.8	0.444105	No
Ga0436389_001_265_831	22.3404	4	5	ycf4	U	photosystem I assembly protein Ycf4	193.3	100.4	100.7	294.5	129.9	112.1	202.3	228.4	155.9	123.4	245.2	143.8	166.8	179.6	126.8	101.3	134.5	173.1	0.826837	No
Ga0436389_001_34324_36078	11.3014	6	11	-	V	Glycosyltransferase	286.4	648.2	661.6	225.3	649.4	631	284.2	219.1	469	130.2	179.6	634.9	129.3	191.6	394.5	136.2	424	465.3	0.609162	No
Ga0436389_001_36075_37373	10.4167	4	8	-	M	Glycosyltransferase	205.6	460.7	447.1	133	341.3	323.4	169.8	148.9	413.4	91	85.1	379.2	174.4	208.1	348.3	113.4	310.8	380	0.794432	No
Ga0436389_001_38108_38986	8.21918	2	3	#N/A	S	polysaccharide pyruvyl transferase family protein	95.1	210	204.3	67.8	114.2	107.9	84.9	62.5	142.2	68.6	57	128.3	115.8	104.3	156.5	84.3	122.1	132.3	0.320823	No
Ga0436389_001_39028_39897	26.6436	7	12	#N/A	S	beta-1,6-N-acetylglucosaminyltransferase	412.7	610.8	573.9	228.7	355.3	345.1	358	285.8	388.2	186.8	216.7	456.3	365.8	384.3	485.3	301.5	359.9	319.3	0.111738	No
Ga0436389_001_42666_43829	28.6822	8	22	rfbB	M	dTDP-glucose 4,6-dehydratase	517.7	696.1	635.7	439.5	599.1	574.3	539.9	526.7	674.3	425.8	375.6	661.1	505.6	606.6	466.1	504	770.5	794.3	0.503465	No
Ga0436389_001_43859_44758	18.0602	3	4	-	M	dTDP-4-dehydrorhamnose reductase	76.7	87.4	63.3	71.8	44.8	44.5	147.7	107	118.6	132.2	90.6	66.6	221.2	232.7	87.9	158.2	83.3	103.8	0.0927397	No
Ga0436389_001_48625_50067	13.75	5	10	gltX	J	glutamate--tRNA ligase	135	104.6	92.9	85.7	84.9	81.4	242.4	244.7	279.6	113.8	122.8	121	258.8	258	492.9	111	209.7	145.3	0.0109056	Yes
Ga0436389_001_50405_50593	14.5161	1	2	-	S	hypothetical protein	60.4	64.7	49.3	29.6	92.5	74.6	39.7	53.4	50.4	6.6	54	33.2	44.4	46.4	29.7	34.1	35.1	33	0.312959	No
Ga0436389_001_50769_51245	36.7089	5	30	rplS	J	50S ribosomal protein L19	1073.5	1191.7	1215.8	1433.3	1871.8	1783.8	860.7	970.8	1033.4	528.9	898.5	1044.8	821.3	712.4	967.2	562.1	1188.3	911	0.0109056	Yes
Ga0436389_001_51713_52573	6.29371	2	7	map	E	type I methionyl aminopeptidase	23.4	190.9	202.1	2.8	189.6	185	153	268.3	885.6	255.2	143.6	697.9	211.1	128.7	521.7	503.6	701.4	1208.9	0.181858	No
Ga0436389_001_53396_54502	7.33696	2	4	pta	C	phosphotransacetylase family protein	65.6	280.8	290	67.8	364.9	327.3	99.4	107.7	212.4	43.8	64.5	219	126.9	143.1	157.1	35.8	163.5	155.8	0.606189	No
Ga0436389_001_54542_55054	33.5294	6	26	-	LU	DNA recombination-mediator protein A	1657.9	1446.6	1382.2	1881	1345.5	1311	912.3	1068.7	764.5	761.5	900.1	861.5	957.4	931.4	644	777.1	915.8	711.4	0.00392427	Yes
Ga0436389_001_55630_56544	38.4868	9	33	-	O	paraslipin	746.3	1488.3	1395.4	543.9	1345.7	1382.5	469.3	530.1	902.2	632.1	660.3	1060.8	541.5	402.3	718.4	573.4	950.3	928.9	0.263946	No
Ga0436389_001_57116_57607	43.5583	6	15	-	S	YajQ family cyclic di-GMP-binding protein	650.5	443.2	424.1	578.7	443.8	453.8	729.4	769.3	302.5	904.5	855.2	463.8	1066.9	963.7	315.4	968.1	329.6	302.4	0.788072	No
Ga0436389_001_6633_6902	17.9775	2	4	infA	J	translation initiation factor IF-1	72.4	83.5	88.3	71.6	83.4	96.4	111	101.1	191.4	169.8	123.4	104.6	73	61.5	169.3	238.6	153.2	127.9	0.247532	No
Ga0436389_001_77097_77483	8.59375	1	7	-	S	hypothetical protein	156.4	248.9	238.8	124.1	291.6	318.4	342.7	360.7	362.9	153.3	213.8	351.9	777	788.3	475.3	174.1	270.2	222.9	0.00482009	Yes
Ga0436389_001_834_1565	38.2716	8	22	ppiB	M	peptidylprolyl isomerase	592.6	703.6	720.7	576.7	833.9	747.9	775.3	629.6	901.6	511.9	561.8	853.3	524.9	533.1	706.9	499.9	787.1	644	0.74834	No
Ga0436389_001_85235_86230	8.45921	3	5	-	P	zinc ABC transporter substrate-binding protein	57	230	232.8	118	182.2	191.5	47.9	59.6	253.8	50.5	39.8	193.7	39	66.7	272.7	79.2	229.7	210.8	0.913343	No
Ga0436389_001_8994_10151	37.1429	10	16	pntA	C	NAD(P) transhydrogenase subunit alpha	163.8	297.4	288.4	118.7	329.6	308.6	179.3	202.3	835.6	139.9	139	664.9	231.3	220.6	488.7	224.1	583.3	773.8	0.805585	No
Ga0436389_001_97188_98384	6.53266	2	4	natI	E	ABC transporter substrate-binding protein	104.6	129.3	134.4	125.4	201.1	189	159.8	179.6	139.5	100.7	106.5	116.1	166.4	159.3	131.3	63.3	120.9	100.8	0.04547	Yes
Ga0436389_001_98381_99709	33.2579	11	23	hemL	H	glutamate-1-semialdehyde 2,1-aminomutase	626.4	745.6	740.1	802.7	815.4	780.5	694.6	847.5	751	630.1	624.9	627.1	536.9	710.4	457	779.9	678.9	664.8	0.0619894	No
Ga0436389_002_8000_9232	16.0976	6	14	-	C	NAD(P)/FAD-dependent oxidoreductase	313.6	599.3	588.4	186	464.4	458.5	377	313.7	557.9	312.4	265.4	395.5	293.3	261.3	732	307.5	457.9	321.2	0.85762	No
Ga0436389_003_13722_14702	28.8344	5	15	cysK	E	cysteine synthase A	188.2	558.7	532.4	147	455.7	451.4	339.9	349.5	521.3	351.1	253.8	524.1	249.1	345.6	527.8	241.2	860.3	745.8	0.724896	No
Ga0436389_003_14740_15174	14.5833	2	3	-	S	hypothetical protein	43.4	141.9	152.8	43.9	166.1	146.3	115.1	79	212	97.1	67.7	138.6	122.6	93.9	173.2	148.3	321.6	272.1	0.237283	No
Ga0436389_003_15567_16925	21.4602	7	21	gor	C	glutathione-disulfide reductase	633	1156.4	1106	266.5	339.6	308.8	401.3	416.3	634.3	367.3	327.3	473.4	464.9	438.9	538.7	372.3	424.1	556.5	0.0104798	Yes
Ga0436389_003_22524_23453	14.2395	4	7	-	T	family 2A encapsulin nanocompartment shell protein	225.3	198.6	179.4	21.9	12.7	15	140.4	125.3	174.7	103.9	54.9	114.1	204.5	161	40	88.1	54.2	145.2	0.0251348	Yes
Ga0436389_003_25618_26139	18.4971	2	5	cpcB	C	phycocyanin subunit beta	24.6	66.2	70.8	42.3	87.2	97.8	35	49.8	160	45.3	44.1	164.6	55.7	49.9	91.7	80	106	144.2	0.833822	No
Ga0436389_003_33834_34154	75.4717	6	67	-	K	P-II family nitrogen regulator	5693.6	6062.6	5706.7	2004.9	3139.5	3388.2	2277.7	1921.6	1346.5	1060.8	1121.8	1229.5	3732.2	3725.6	1573	768	1180.8	1057.3	0.00025251	Yes
Ga0436389_003_35798_36316	72.6744	5	203	cpcB	C	phycocyanin subunit beta	7769.4	7343.9	6883.7	13711.2	12557.4	13164.1	8015.2	8840.3	8886	8246	11014.3	11363.2	4914.5	4953.7	5331.8	5645.2	8183.6	7454.3	0.000167728	Yes
Ga0436389_003_38378_38656	28.2609	2	6	-	S	DUF427 domain-containing protein	299.3	397	361.1	192.1	333.9	349.1	115.1	98.6	299	90.9	190.6	330	60.8	81.3	276.3	60.5	324.6	258.2	0.371764	No
Ga0436389_003_40168_40587	5.7554	1	3	-	P	tellurite resistance TerB family protein	222.9	259.7	249.1	94.7	246.5	205.9	167.7	178.9	85.7	254.1	128.8	64.7	276.5	185.1	132.2	283.2	65.8	64.1	0.710964	No
Ga0436389_003_41071_43239	30.0554	17	143	glnN	S	glutamine synthetase III	9710.7	8037.3	7669.8	7051.6	7012.9	6133.9	4073	3275.3	2961.8	3124.5	2050.7	2075.6	5669.3	4976.8	3308.2	3463.7	2956.8	3214.6	0.000160037	Yes
Ga0436389_003_45449_46516	16.0563	4	5	-	C	alkene reductase	194.9	100.4	96	116.4	65.4	54.9	223.5	192.5	33.3	203.6	148.8	38.6	240.1	291	30.9	202.4	25.8	22.2	0.799857	No
Ga0436389_003_56891_57901	19.0476	5	8	-	P	ABC transporter substrate-binding protein	366.3	333.3	285.6	81.6	145.2	114.8	116.7	115.3	375.1	87.9	91.3	222.1	84	90.7	623.8	124.1	352.1	337.3	0.642409	No
Ga0436389_003_63117_63968	16.2544	4	6	-	S	Polyphosphate kinase 2 (PPK2)	324.6	105.5	108.3	119.1	60.2	68.4	180.8	185.6	146.7	138.1	98	71.4	274.2	191.2	36.9	144.2	84.8	108.8	0.626719	No
Ga0436389_003_83842_84417	8.37696	1	4	-	P	ferritin	79.8	191	176.9	27.9	54	49.8	33.2	38.3	71.1	66.9	55	47.2	31.9	28.8	29.9	86.6	64.2	58.9	0.0150309	Yes
Ga0436389_004_29599_30195	11.1111	2	2	psbP	S	photosystem II reaction center PsbP	53.3	40.8	36.9	67.7	51.6	39	102.6	98	155.5	256.5	249.9	144.1	168.6	107.6	47.6	468.2	81.5	137.1	0.246986	No
Ga0436389_004_36659_37756	25.4795	8	14	-	T	sensor domain-containing diguanylate cyclase	179.2	332.3	322.3	220.3	317.3	289.3	391.2	437.7	515.8	373.6	309.4	348.8	342.3	285.3	846.1	431.2	559.7	496.2	0.361693	No
Ga0436389_004_4451_6448	9.02256	6	8	cmpC	P	ABC transporter substrate-binding protein	241	300.1	290.3	36.6	98.8	87.3	119.6	111.8	185.4	153.8	83.1	135.4	187.1	170.9	159.1	150.7	235.3	272.7	0.00473182	Yes
Ga0436389_004_46165_47994	1.31363	1	2	-	V	ABC transporter	28.2	20.4	21.4	24.1	28.7	22.7	157.7	164.4	109.2	165.4	106.8	79.3	257.1	130.4	172.6	240.5	138.1	205	0.00413998	Yes
Ga0436389_004_47991_48395	69.403	5	70	rbpD	S	RNA-binding protein	3035.4	3151.3	2931.8	2585.2	4919.8	4635	1618.2	1645.9	1536.1	1161.5	2242.7	2340.9	872.7	1119.6	1466.3	917	1960	1257.1	0.00637073	Yes
Ga0436389_004_49277_51235	8.74233	4	5	deaD	F	DEAD/DEAH box helicase	29	165.3	184.2	66.9	236.2	256.4	84	72.2	367.7	75.9	61.9	285.4	148.3	136.1	740.3	50.9	344.1	175.2	0.833822	No
Ga0436389_004_62053_62373	20.7547	2	6	ycf54	S	DUF2488 family protein	79.5	200.7	196.6	62.4	205.6	204.2	43.3	42.7	77	27	35.7	89.9	29.3	26.1	52.4	36.5	62.7	30.6	0.0531462	No
Ga0436389_004_64037_64612	34.555	7	29	-	S	hypothetical protein	1316.1	1119.5	1065.9	1171.3	1257	1199.7	676.3	710.9	851.5	589.5	822	870.2	546	646.6	640	441.8	867.1	856.8	0.00473182	Yes
Ga0436389_004_64917_65240	32.7103	3	8	ycf64	C	Grx4 family monothiol glutaredoxin	304.6	621.7	507.1	164.5	429.5	460.8	184.4	227.4	377.5	123.1	134.6	357.6	625.4	362.1	303.4	193.6	240.9	328.1	0.313075	No
Ga0436389_004_65878_66549	19.7309	3	5	-	K	response regulator transcription factor	259.7	130.4	110.8	263.8	101.5	109.8	342.4	323.6	167.9	290.2	208.6	77	419.3	409.5	438.6	284.2	149.8	59.9	0.0685678	No
Ga0436389_004_71443_71565	27.5	1	5	psbY	U	photosystem II protein Y	166.5	249.7	250.6	409.1	525.2	403.6	196.1	304.3	334.7	158.1	162.7	305.6	219.7	245.1	207.6	94.2	162.7	151.5	0.00623658	Yes
Ga0436389_004_73565_74782	7.90123	1	11	-	M	carbohydrate porin	102.6	66.2	59.3	31.1	32.2	22.2	58.8	99.5	41.2	64.5	58.1	32.9	53.3	68.2	19.7	84.8	29.7	22.2	0.431711	No
Ga0436389_004_7569_8897	23.9819	10	32	cmpA	P	ABC transporter substrate-binding protein	2322.5	3390.6	3103.7	398.6	451.8	442.9	944.1	766.7	755.5	607	423.6	593.7	1676.7	1410.8	876.4	680.7	1031.7	1137.4	0.000137732	Yes
Ga0436389_005_16182_17213	8.16327	2	3	-	S	hypothetical protein	41.3	46.7	36.7	34	25.5	24.6	41.7	59.7	21.7	31.8	35.9	29.1	107.4	81.3	31.6	31.7	24.3	7.5	0.141284	No
Ga0436389_005_17805_19529	5.22648	2	3	-	M	tandem-95 repeat protein	55.4	36.4	34.2	36.2	31.9	17.5	38.2	31.7	12.4	31.2	71.5	42.8	30.2	55.6	18.7	8.2	12.7	6.6	0.156578	No
Ga0436389_005_2951_3700	24.8996	3	11	-	S	DUF305 domain-containing protein	484.3	549.2	536.8	182.1	160.2	158.8	435.1	447.9	493.6	534.7	870.3	873.6	468.9	519.2	418.1	394.8	553	582.4	0.00283184	Yes
Ga0436389_005_618_1670	21.1429	6	7	-	S	hypothetical protein	28.9	62.1	69.1	12	153.2	142.5	103.9	113.5	199.7	87.3	134.3	162.5	151.1	208.5	360.3	101.7	204.1	159.3	0.1609	No
Ga0436389_006_102407_103084	29.3333	5	16	-	S	hypothetical protein	331.7	605.9	638.8	270.5	424.8	521.9	360.1	311.3	471.8	342	340.9	456.3	458.7	341.1	795.7	459.1	735.2	682.9	0.444105	No
Ga0436389_006_109737_112418	15.2296	12	18	alaS	J	alanine-tRNA ligase	397.2	457.4	471.9	329.5	364.2	321.5	442	517	602.5	469.6	412.1	441.1	659.8	462.3	578.8	678.5	645.5	674.1	0.00283184	Yes
Ga0436389_006_116837_119929	1.74757	2	7	hepA	KL	DEAD/DEAH box helicase	149.8	130.8	154.2	42.3	74.8	88.5	319.4	256.9	264.1	103.3	155.2	237.1	301.9	495.6	260	112.8	290.8	428	0.058987	No
Ga0436389_006_125743_127530	10.7563	6	11	dfa1	C	diflavin flavoprotein A	114	122.1	112.8	116.1	106.9	115.8	1147.5	974.6	476.5	774.8	514.2	289.2	532.4	337.7	170.8	889.2	216.2	489.3	0.0519811	No
Ga0436389_006_127530_129344	8.9404	5	7	dfa3	C	flavin reductase	93.1	230	221.2	73.3	169.7	177.5	41.7	39.7	157.8	25.2	63.4	183.1	27.8	36.1	201.4	15.2	162.2	146.3	0.714627	No
Ga0436389_006_132039_134975	3.78323	3	8	gcvP	E	aminomethyl-transferring glycine dehydrogenase	184.4	259.3	243.7	230.1	215.5	186.5	121.6	177.9	193.2	118	153.9	246.6	105.1	103.2	143.6	130.8	155.2	141	0.0859563	No
Ga0436389_006_139713_140174	50.9804	8	23	rpl9	J	50S ribosomal protein L9	301.4	923.2	886.3	454	1564.6	1380.4	836.3	826.5	1882.3	1281.4	801.3	1438.8	374.4	203.2	884.9	681.6	1346.6	1913.1	0.473659	No
Ga0436389_006_143205_145160	3.53303	2	4	gidA	D	tRNA uridine-5-carboxymethylaminomethyl(34) synthesis enzyme	48.3	87.1	85	38.4	108.7	107.7	505	189.6	267.4	121.4	43.1	179.7	507.5	409.7	120.9	214.1	188	197.2	0.0959751	No
Ga0436389_006_147182_147703	34.104	5	14	-	S	DUF1269 domain-containing protein	1245.1	1043	972	1691.8	933.3	906.5	1172.6	1057.4	764.6	1033.2	1452.3	1113.5	783.9	763.9	476.5	508.5	518.2	418.8	0.0539821	No
Ga0436389_006_149189_149611	25	3	7	-	S	hypothetical protein	84	260.8	275.3	140.6	493	460.1	152.5	183.3	219	121.8	164.3	339.4	204.3	153.1	188	132.2	260.8	182.1	0.478347	No
Ga0436389_006_157336_160278	0.918367	1	2	-	V	peptidase domain-containing ABC transporter	10.9	32.9	30.6	16	33.7	37.7	49.6	54.2	60.6	20.9	28	44	67.4	80	43.7	49.9	56.3	80.4	0.0333437	No
Ga0436389_006_169346_172165	14.0575	12	19	valS	J	valine--tRNA ligase	382.4	424.4	370.5	238.1	381.2	314.5	1031.2	1122.5	371.5	1639.9	1065.9	335.5	1134.4	740.3	302.6	1476.6	342.5	281.9	0.576341	No
Ga0436389_006_177279_178604	21.3152	7	21	-	G	ScyD/ScyE family protein	1759.1	2118.4	1996.2	104	188.2	144.5	446.2	401.1	766.3	832.6	532.4	587.9	560	345.7	586.1	898.3	521.3	840.2	1.84716e-05	Yes
Ga0436389_006_179061_179315	36.9048	2	15	-	S	hypothetical protein	720.9	504.2	409	383	383.8	367.6	277.6	381.7	234.2	299.5	419	264.1	210.4	293.2	230.2	326.9	222.4	184.1	0.0402987	Yes
Ga0436389_006_182501_182869	54.918	8	44	-	K	AbrB family transcriptional regulator	2248.9	1861.1	1796.7	1908.2	2363.8	2405.5	1326.3	1370.1	1763.8	1099.8	1420.1	1620.9	1063.3	1284.1	1192.2	998.7	1701.8	1906.9	0.0333437	Yes
Ga0436389_006_211053_212597	2.33463	1	2	-	S	metallophosphoesterase	185.6	230.6	206.1	11.4	25.2	21.8	97.9	94.9	47.3	52	27.8	19.3	77.9	115.8	97.4	64.3	92.8	68.1	4.78812e-05	Yes
Ga0436389_006_212614_213261	30.6977	7	17	-	C	NAD(P)H-dependent oxidoreductase	920	710.2	658	698.9	406.3	390.8	824.4	831.1	363.4	705.9	731.6	409.6	818	885	389.6	811.5	575.9	532.8	0.806885	No
Ga0436389_006_214742_215242	17.4699	2	6	moaB	H	molybdenum cofactor biosynthesis protein B	181.9	163.2	161.3	69.4	87.4	89.7	99.2	114.3	71.7	54.2	82.8	74.7	88.8	131.7	84.7	69.5	55.4	68.2	0.00113621	Yes
Ga0436389_006_217480_217971	11.6564	2	3	-	FJ	deaminase	108.9	118.5	129.2	58.8	146	150	136.3	123.9	224.3	106	84.8	108.1	174.9	122.5	243	197	123.7	113.3	0.435942	No
Ga0436389_006_2213_3172	40.7524	9	40	-	ET	transporter substrate-binding domain-containing protein	1426.3	1129.8	1037.2	1629.1	1094.6	1054	1131	1200.4	833.8	991.1	1233.5	909.6	1472.1	1245.6	1109.9	872.4	811.6	579.3	0.183473	No
Ga0436389_006_222551_223216	9.04977	2	4	-	IQ	SDR family NAD(P)-dependent oxidoreductase	44.4	51.3	43.4	31.5	28.3	23	128.8	156.9	283.3	145.9	68.9	189.1	54.8	66.1	199.3	171.5	180.1	344.5	0.0584143	No
Ga0436389_006_224431_225378	38.7302	10	33	phnD	P	putative selenate ABC transporter substrate-binding protein	407.2	867.6	917.1	386.8	1266.7	1287.3	793.3	859.5	1316.1	876.9	693.1	1097.6	1186.2	981.7	1137.5	1066.1	1054.9	1170.4	0.725555	No
Ga0436389_006_22757_24919	1.25	1	2	-	G	glycogen debranching protein GlgX	70.6	70.3	72.5	45.3	46.1	41.8	115.9	79.4	60.9	116.1	57.7	43.3	94.3	135.4	45.5	92.1	51.5	38.7	0.584199	No
Ga0436389_006_230698_232128	12.605	5	7	-	S	L,D-transpeptidase family protein	262.3	204.3	172.4	173.6	127.5	108.2	419.3	436.3	195.7	274	226.5	149.5	526.5	687.6	176.7	313.3	151.4	157.2	0.187138	No
Ga0436389_006_232805_235027	16.3514	11	20	katG	P	catalase/peroxidase HPI	824.2	1150.7	1119.7	197.8	478.8	487.8	1296.6	1087.8	815.7	751.7	531	514	2098.5	1806.9	2565.2	1251.6	793.7	519.2	0.000985048	Yes
Ga0436389_006_235033_236019	17.9878	5	6	-	H	hypothetical protein	44.4	84.6	86.3	31.3	70.7	69.1	41	32.6	77.4	67.7	42.8	73.9	53.9	21.8	68.6	92.9	100.2	123.4	0.136302	No
Ga0436389_006_238562_238903	9.73451	1	2	-	S	YciI family protein	248.6	102.1	93.5	184.2	112.9	105.7	127.3	130.2	59.4	73.7	150.1	47.6	94.4	135.8	104.9	107.3	59.2	34.3	0.603002	No
Ga0436389_006_247274_249397	5.65771	3	4	-	E	transglutaminase family protein	99.3	167.5	178	14.3	101.8	118.1	299.2	212.5	180.3	148.1	88	128.5	303.1	255.1	194.2	668.5	802	816.5	5.76564e-06	Yes
Ga0436389_006_249428_251854	12.8713	10	19	glgP	G	glycogen/starch/alpha-glucan phosphorylase	834.7	1211.2	1128.7	435.4	416.7	376	282.8	265.3	464.1	449.8	321	320.5	255.2	284.1	568.8	341	422.5	488.5	0.00125134	Yes
Ga0436389_006_251960_252859	8.3612	2	5	-	E	transglutaminase family protein	85	122.5	118.5	52.7	76.8	64.8	91.2	64.3	177.4	223.4	132.7	191.5	164.3	92.3	153.1	222.3	170.5	247.9	0.029633	Yes
Ga0436389_006_252844_253824	19.0184	5	7	-	S	alpha-E domain-containing protein	144.8	94.8	95.4	76.1	52.5	47.4	333.3	159.7	84.5	170.5	96.6	29	376.4	348.6	259.2	213.5	138.6	109.9	0.0300526	Yes
Ga0436389_006_253818_255257	15.0313	6	12	-	S	circularly permuted type 2 ATP-grasp protein	66.3	602.6	584	32.2	414	366.4	47.5	36.7	311.9	60.2	29.9	153.6	56.2	52.1	407.1	55	251.8	297.1	0.536636	No
Ga0436389_006_255986_256747	20.1581	3	9	-	S	hypothetical protein	983.2	203.5	199.1	152.9	30.5	33.4	417.6	277.8	109.9	224.5	215.9	85.8	547	549.6	179.3	243.1	89.9	55.8	0.385184	No
Ga0436389_006_256732_258456	13.4146	7	12	ureC	E	urease subunit alpha	315.9	305.2	312.5	219.3	207	154.1	305.6	315.9	449.6	362	280.1	515.4	311.6	410.8	453	287	384.8	525.4	0.168289	No
Ga0436389_006_258795_259097	29	3	4	ureA	E	urease subunit gamma	250.2	325.8	309.4	115	180.6	178.8	152.5	156.2	301.6	178.4	183.7	236.8	204.7	185.9	693.6	225.9	283.8	185	0.58539	No
Ga0436389_006_26936_27742	32.4627	8	26	-	IQ	glucose 1-dehydrogenase	2011.1	1672.7	1643.5	1087.5	943.1	844.7	958.9	954.8	782.4	726.7	854.2	633.5	1820.7	784.3	801.2	916.1	731.6	533.2	0.0267031	Yes
Ga0436389_006_270480_271775	68.6775	25	282	urtA	E	urea ABC transporter substrate-binding protein	27095.9	21101.5	19900.4	17030.1	18901.4	16416.7	6584.6	5619.1	5086	5876.3	4794.4	4186.1	6392	6909.9	5989.5	6105.2	5847.7	5577.4	6.12887e-06	Yes
Ga0436389_006_274310_275056	43.9516	9	28	urtD	S	urea ABC transporter ATP-binding protein UrtD	2341.1	1803.5	1714.9	1059.9	1029	971.3	1314.8	974.8	582.4	787.1	574.9	415.5	901.1	1019.2	886	1274.1	636.2	562.6	0.00764016	Yes
Ga0436389_006_275088_275813	51.4523	12	36	urtE	E	urea ABC transporter ATP-binding subunit UrtE	1104.7	2618.3	2454.3	638	1703.7	1545.7	654	910.1	1276.7	1033.7	751.1	1101.5	996.7	815.4	1199.5	1247.8	944.7	1208.5	0.168289	No
Ga0436389_006_276270_277475	40.399	13	50	-	C	acetamidase/formamidase family protein	3533.2	3844.5	3947.7	1364	2172	1697.7	844.2	656.1	891.2	553.5	444.5	719.8	721.8	919	1026	755.8	902.8	980.2	7.40069e-07	Yes
Ga0436389_006_277642_278151	20.7101	3	5	-	S	hypothetical protein	177.8	243.2	235.6	152.3	273.2	252	222.6	272.1	304.1	263.7	203.5	293.2	170.4	173.1	192	217.1	269.6	270.6	0.326123	No
Ga0436389_006_281210_281758	12.6374	2	5	-	S	ecotin family protein	55.6	78	80.1	15.2	32.2	32.6	57.5	86.8	24.3	64.5	60.3	45.5	26.8	36.2	18.7	76.6	55.9	64	0.0589253	No
Ga0436389_006_282399_284078	10.5546	5	14	pyrG	F	CTP synthase	49	334.3	306.3	51.2	283.3	276	588.9	758.3	1284.7	1621.7	892.3	1169	658.9	301	378.7	1782.6	811.8	1856.2	0.013122	Yes
Ga0436389_006_284265_284750	29.1925	4	18	dps	P	DNA starvation/stationary phase protection protein	1751.7	1256.4	1079	422.9	221.6	227.6	490.3	477.2	280	545.3	524.9	234.9	563.2	570.6	370.6	408.7	330.6	275.6	0.00129389	Yes
Ga0436389_006_284840_286663	32.29	17	44	aspS	J	aspartate--tRNA ligase	1038.6	1309	1251.9	1145.5	1257.9	1190.3	1506.5	1708.1	1481.2	1543.2	1167.2	1311.6	1906.8	1604.3	1532.3	1493.3	1360.2	1111.3	0.0496879	No
Ga0436389_006_286749_287864	24.5283	8	11	gcvT	E	glycine cleavage system aminomethyltransferase GcvT	207.2	354.7	344.9	186	334.1	292.6	185.6	165.6	457.5	144.4	182.2	418.4	259	243.2	382.7	152.5	309.3	493.7	0.990699	No
Ga0436389_006_289696_290589	21.2121	5	7	speE	H	polyamine aminopropyltransferase	93	31.3	37.6	72.2	9.7	21.9	136	206.9	31.9	314.4	199.6	25.7	154.9	92.2	73.5	291.9	37.2	44.4	0.624234	No
Ga0436389_006_294469_294783	64.4231	6	28	-	E	Belongs to the P(II) protein family	1378.3	1568	1447.2	825.4	471.5	516.1	1194.6	841.6	615.7	672.5	535.9	649.7	1440.8	1571	418.9	662.1	530.6	592	0.0593586	No
Ga0436389_006_33675_35189	9.72222	5	9	-	E	GMC oxidoreductase	230.6	90.3	78.6	190.7	73.4	68.1	218.2	272.1	810.3	286	252.8	696.1	387.4	271	229.8	583.9	406.2	982.6	0.156383	No
Ga0436389_006_3692_4618	33.1169	7	11	-	ET	transporter substrate-binding domain-containing protein	203.4	240.6	247.5	152.2	176.8	158.7	288.7	271.9	223.2	239.5	205.5	176.9	345.7	328.3	284.3	360.3	217.2	211.2	0.0470007	Yes
Ga0436389_006_37954_39603	1.82149	1	2	-	E	FAD-dependent oxidoreductase	99.6	122.3	121.1	46.2	66	65.8	116.3	138.5	64.9	119.6	115.7	46.9	224.3	154.9	41.9	180.2	83.7	58.8	0.694713	No
Ga0436389_006_47155_47538	11.811	1	3	usp	T	Universal stress protein	52.8	87.3	83	30.1	70.8	58.1	57.1	66.8	64.9	46	54.4	70.3	51.3	46.1	168.9	62.7	56.5	34.6	0.776232	No
Ga0436389_006_47679_48884	56.6085	22	109	pgk	F	phosphoglycerate kinase	5917.7	5258.1	5174.5	6836.7	5956.8	5420.8	3840.6	4253.9	3318.5	3669.9	4720.2	3956.2	3394	3625.4	3019.2	3366.1	4084.1	3268.9	0.0012808	Yes
Ga0436389_006_48929_49336	17.7778	3	7	-	S	hypothetical protein	347.6	667.4	623.1	218.7	116	124.4	206.4	210.6	399.8	88.8	67	236.3	349.3	275.2	378.7	139.2	330.5	410.5	0.0357925	Yes
Ga0436389_006_51533_52327	17.4242	3	11	-	S	hypothetical protein	648.6	511.9	499.7	197.9	237.6	231	193.5	193.7	267.2	245.5	209.5	209.5	173.2	172.6	302.2	244.4	319.6	237.9	0.000585037	Yes
Ga0436389_006_59218_61458	30.563	16	56	gspD	NU	general secretion pathway protein D	2959.7	1841.9	1854.3	2833.8	1775.7	1678.5	1911.4	2060.3	1178	2075.4	2261.9	1260.9	1813.3	1697.9	1516.6	2141.7	1375.5	999.2	0.703617	No
Ga0436389_006_62459_63187	29.7521	6	9	-	S	PilN domain-containing protein	71.9	284.4	262.9	138.4	319.3	306.6	220	302	424.2	484.6	453.9	381.1	228.9	168.5	311.6	594.9	391.7	577.2	0.0389608	Yes
Ga0436389_006_63184_64002	31.9853	5	11	-	NU	hypothetical protein	345.3	180.1	138.8	505.5	162.2	153.6	268.6	291.8	121.9	525.2	464.5	161.7	237.3	244.3	141.3	379.6	115.1	99.1	0.74834	No
Ga0436389_006_66146_66901	7.56972	2	4	-	M	DUF3747 domain-containing protein	116.3	53	63.1	81	70.6	72.9	170	168.7	32.2	171.6	143.1	38.3	372	364.1	279.7	258.4	83.2	34.2	0.0251348	Yes
Ga0436389_006_67191_67577	36.7188	6	57	rplL	J	50S ribosomal protein L7/L12	3523.5	2493.6	2090.8	4639.4	4875	4690.2	2902.8	3066.1	2421	2150.7	3674.7	2875.6	1997.5	2237.7	2080.7	1951	2488.6	1739.4	0.00283184	Yes
Ga0436389_006_67639_68166	48	9	40	rplJ	J	50S ribosomal protein L10	1283.1	1428.4	1350.2	1623.5	2595.9	2377.6	1508	1498	1279	1313.6	1461	1387.4	1257.6	1310.5	890.3	1350.6	1284.7	961.8	0.0177116	Yes
Ga0436389_006_69080_69787	42.1277	12	51	rpl1	J	50S ribosomal protein L1	1861.6	1709.2	1715.4	2292	2841.4	2641.1	3570.8	3345.1	5671.5	2684.7	2454.3	3841.6	2955.3	2923.6	3478.1	3501.5	4734.5	6554.1	0.0437622	Yes
Ga0436389_006_69877_70302	45.3901	7	39	rplK	J	50S ribosomal protein L11	1083.6	1434.4	1431.2	1523.8	2678.1	2534.9	2703.4	2832.1	1559.9	2385.9	1698.1	1417.4	1914.7	1425.4	1085.5	2253.1	1529.8	1422.3	0.281752	No
Ga0436389_006_70462_71172	44.4915	9	23	nusG	K	transcription termination/antitermination protein NusG	982.9	1001.4	954.7	867.8	1326.2	1269.1	1089.9	1165.4	919.7	1105.3	880.3	817.6	969.5	950.4	754.8	1237.5	942.5	915.9	0.562107	No
Ga0436389_006_71515_74388	6.06061	3	11	clpB2	O	AAA family ATPase	63	20.3	20.6	45.5	14.8	12.3	133.4	88	34.3	56.4	61	49	112.4	143.7	36.1	68.6	83.6	84.1	0.210352	No
Ga0436389_006_74880_76175	25.9861	7	28	eno	H	phosphopyruvate hydratase	1042.6	832.9	779.4	717.4	578.5	481.3	576.2	524.6	481.9	923.8	665.3	475.8	600.9	618.7	267.1	386.7	386.6	467.8	0.0714334	No
Ga0436389_006_76194_77891	4.95575	3	6	-	S	AarF/ABC1/UbiB kinase family protein	195.7	106.5	110.1	209.5	105.1	98.7	206.5	219.8	136.1	142.1	168.3	138.7	235.6	262	107.5	148.8	98.7	135.3	0.585881	No
Ga0436389_006_79714_80949	10.219	4	8	argJ	E	arginine biosynthesis bifunctional protein ArgJ	221.8	174.4	176.2	165	137	135.6	295.7	322.3	289.7	256.4	194.4	238.3	288.4	310	317.3	499.6	255.4	286.9	0.0350796	Yes
Ga0436389_006_84420_85865	42.4116	18	31	gatB	J	Asp-tRNA(Asn)/Glu-tRNA(Gln) amidotransferase subunit GatB	1354.8	1008.4	984.8	1128	1013	998.4	1094.7	1191.5	1143.8	967.6	1113.3	949.7	1181.2	1165.2	809.9	1244.7	974.2	930.1	0.919506	No
Ga0436389_006_89006_89674	10.3604	2	4	-	PT	FecR domain-containing protein	183.7	348.4	321	133.3	265.2	291.8	103.2	99.5	255.5	136.3	131.2	223.7	151.2	104.2	136.2	273.7	245.3	335.8	0.139168	No
Ga0436389_006_89745_90203	30.9211	5	17	ndk	F	nucleoside-diphosphate kinase	1227.8	562.2	520.4	774.6	411.3	383.2	737	704.9	264.7	453.5	628.6	345.9	567.6	1038.7	185.4	312.1	232.6	159.9	0.536636	No
Ga0436389_006_92519_94498	7.13202	5	6	speA	H	biosynthetic arginine decarboxylase	153.5	148.7	139.8	84.6	118	123.7	190.7	178	100.7	145.9	106.6	94.8	200.3	289.8	122.7	208	93.4	90.2	0.429926	No
Ga0436389_006_98226_98930	17.9487	4	9	-	S	SIMPL domain-containing protein	134.7	130.1	123.4	72.4	100.7	90.5	459.1	557.8	137.9	888.8	522.2	141.4	451.2	289.5	283.2	1026.2	149	140.7	0.530108	No
Ga0436389_007_103059_104093	10.7558	3	4	-	GM	SDR family NAD(P)-dependent oxidoreductase	167.2	69.5	60.1	108.3	37	45.1	131.1	179.3	59.1	166.7	176.4	42.2	337.5	268.4	152.6	192.4	76.1	56.4	0.16966	No
Ga0436389_007_106454_107632	4.08163	2	2	-	M	glycosyltransferase	50.1	11.4	3.5	35	8.3	6.3	457.2	369.8	97.2	403.3	231.3	11.4	212.2	115.3	339.6	409	84.4	11.6	0.308037	No
Ga0436389_007_11941_12342	36.0902	5	16	rps4	J	30S ribosomal protein S4	491.3	293.4	270.9	623.3	415.4	396.3	798.3	767.5	662.4	546.3	461.5	879.6	1040.2	1123.2	298.7	567.2	482.2	801.7	0.361693	No
Ga0436389_007_126216_127262	16.6667	4	5	galE	M	UDP-glucose 4-epimerase GalE	361.4	410.1	397.7	249.6	271.2	271.6	258.5	257.9	403.1	241.6	340	301.6	189.1	196.7	863.8	191.1	323.9	208.1	0.832535	No
Ga0436389_007_128358_129482	29.1444	9	23	gmd	H	GDP-mannose 4,6-dehydratase	547.4	920.2	882.2	325.7	815.8	819.8	471.7	415.7	845.9	328.7	428.1	654.5	970.6	713.6	790.2	309.1	779	750.9	0.565518	No
Ga0436389_007_132187_132612	68.7943	9	28	rpsP	J	30S ribosomal protein S16	405.1	735.1	696.6	630.2	975	1020.9	1032.9	961	1391.1	792.9	711	950	1055.6	1091.3	1953.7	823.5	1289.1	962.5	0.165891	No
Ga0436389_007_132659_134155	9.63855	5	8	ffh	U	signal recognition particle protein	30.4	232.6	230.7	38.3	283.3	315.2	82.7	56.1	289.9	54	57.2	294	94	81.3	419	103	334.7	265.8	0.960822	No
Ga0436389_007_13269_14798	9.23379	4	6	murE	M	UDP-N-acetylmuramyl-tripeptide synthetase	19.5	231	196.8	9.4	183	195.1	61.7	71.1	256.4	114.2	60.4	246.3	174.5	135.8	300.5	171.2	183.8	222.7	0.907725	No
Ga0436389_007_136249_137358	23.5772	7	19	pdhA	C	pyruvate dehydrogenase E1 component subunit alpha	384.8	275.3	258.1	557.2	368.4	306.4	783.2	725.9	462.3	580.8	611	472.7	541.5	613.7	404.5	550.2	494.9	610.2	0.0752565	No
Ga0436389_007_143700_144581	14.6758	4	7	-	S	hypothetical protein	525.9	123.5	113.2	464.9	64.6	67.4	399.1	411	96.6	498.6	641.4	120.4	233.4	352.4	141.4	319.7	103.6	74	0.794432	No
Ga0436389_007_150004_151392	15.8009	7	22	psbC	P	photosystem II reaction center protein CP43	443.1	403.5	412.8	1297.8	623.9	795.9	756	799.3	586.6	708	732.4	638.2	810.5	456.5	560.6	830.6	689.2	551.6	0.210324	No
Ga0436389_007_151376_151486	86.1111	1	4	psbD	C	Photosystem II DII subunit, Q(A) protein	34.3	58.7	52.7	87.5	135.7	148.1	50.2	41.3	65.5	55.6	36.6	77	46	30.8	25.2	44.9	103.8	67.3	0.0202022	Yes
Ga0436389_007_15768_16574	19.0299	4	10	-	M	mechanosensitive ion channel family protein	289.9	359	319.3	361.6	468.6	453.9	287.7	317.8	300.8	239.3	341.5	332	255	203.8	250.1	284.1	300.7	219.4	0.0146324	Yes
Ga0436389_007_16624_17823	5.76441	1	2	cefD	E	aminotransferase class V-fold PLP-dependent enzyme	22	43.7	37.3	15.5	25.7	19.7	57.9	64.1	43.8	95.2	70.8	39	78.5	63.5	29.3	165.2	86.4	155.1	0.0102669	Yes
Ga0436389_007_20391_21530	13.9842	4	8	yidC	U	membrane protein insertase YidC	179.5	175.2	136.5	286.1	201.5	222.5	188.5	231.7	493.8	145.9	284.8	473.5	202	144.7	226.2	154.1	443.6	455.9	0.558389	No
Ga0436389_007_21606_22052	10.1351	1	3	-	J	PH domain-containing protein	40.8	112.8	106.8	33.5	126.1	124.1	87.7	125.2	152.1	235.2	125.7	157.2	127.8	56.3	118.9	280.3	190.3	252.3	0.0361382	Yes
Ga0436389_007_22652_23269	22.9268	5	9	-	S	DUF2808 domain-containing protein	173.3	832.4	765	56.4	452.8	349.3	143.1	164.7	350.6	410.8	273.5	346.9	162.6	115.8	310.3	533.5	300.4	333	0.351469	No
Ga0436389_007_23747_24559	12.963	4	6	sppA	OU	signal peptide peptidase SppA	37	263.2	262.9	47.3	297.3	282.8	75.1	154.3	386.4	196.8	145.1	345.1	102.5	61.8	490.1	210.8	376.7	330.4	0.960822	No
Ga0436389_007_34915_35502	47.1795	7	28	hpf	J	ribosome-associated translation inhibitor RaiA	982.2	572	618.2	871.9	654.4	738.3	1009.5	945.2	476	564.3	598.1	443.5	1084.5	1689	496.2	534	561.1	431.5	0.385184	No
Ga0436389_007_36310_38259	7.39599	4	8	fadD	I	AMP-binding protein	157.3	787.6	788.7	125.8	631.6	607.2	123.3	119.6	393.8	92.2	106.7	394.1	170	149	594.8	88.3	457.8	249.6	0.547929	No
Ga0436389_007_38319_38762	63.2653	11	33	-	S	YlqD family protein	2610.2	1564.2	1498.6	1540.9	1931.5	1769.4	2011	2073.3	851.8	1691.2	1991.6	1120.3	1382	1444.1	864.2	1804.3	888	658.9	0.576341	No
Ga0436389_007_38809_40152	26.6219	11	31	pdhC	C	2-oxo acid dehydrogenase subunit E2	1310.5	1428.8	1404.4	1282.6	1607.9	1532	1731.1	1803.2	984.5	1346.1	1283.1	970.6	6496.8	4009.1	687.9	1577	1100.6	1215.4	0.29685	No
Ga0436389_007_41358_41957	44.2211	7	57	sodB	C	superoxide dismutase	8377.7	4106	4041.4	3354.9	1938.5	1934.8	2483	2189.1	1705	2105.1	2267.3	1491.1	2180	1750.5	2253.9	2332.5	1575.4	1231	0.0445314	Yes
Ga0436389_007_42027_42698	37.2197	8	37	fkpA	M	FKBP-type peptidyl-prolyl cis-trans isomerase	1991.6	1235.6	1198.1	1569.8	1859.3	1696.8	1764.6	1762.3	1107.6	1033.5	1595.3	1210.9	1406.4	1296.3	863.6	1326.1	1298.8	970.9	0.441498	No
Ga0436389_007_42736_43077	40.708	4	6	-	S	hypothetical protein	209.8	133.5	118.9	107.9	100.4	92.9	189.3	213.4	116.6	203.3	175.2	67.9	259.7	193.4	148.6	197.2	113.8	110.4	0.478706	No
Ga0436389_007_45787_46485	14.6552	3	4	-	S	hypothetical protein	25.8	91.4	76.3	20.9	58.5	61.4	67	80.5	147.2	83.9	55	84.2	71.8	49.8	194	161.6	172.4	184.1	0.0924842	No
Ga0436389_007_47651_48175	21.2644	2	6	-	S	hypothetical protein	188.8	95.9	109.7	534.1	295.4	290.5	178.7	193.2	77.3	170.5	260.7	155.3	95.4	104.6	46.4	149.9	113	63.9	0.0234007	Yes
Ga0436389_007_49464_52028	29.274	19	57	-	P	arylsulfatase	4759.5	5129.8	5187.3	1315.3	2107.1	2382.3	1860.1	1557.8	1650.9	1349.9	1383.8	1456.7	1644.8	1999.4	1536.1	1382.2	1695	1593.5	2.40887e-06	Yes
Ga0436389_007_53434_54396	40	9	19	argF	E	ornithine carbamoyltransferase	364.8	462	406.7	243.3	337.2	306.7	445.8	593.7	487.2	546.9	492.3	391.4	729.8	497.2	1314.5	799.9	459.1	371.9	0.189108	No
Ga0436389_007_57631_59523	35.7143	18	47	ftsH3	O	ATP-dependent zinc metalloprotease FtsH	2352.6	2035.2	1892.8	1630.3	1608.5	1603.3	2552	2637	1937.7	2266.1	2684.7	2045	1891.3	1819.5	1369.9	2017.3	1397	1439.4	0.0526041	No
Ga0436389_007_60363_60617	20.2381	1	3	-	S	Nif11-like leader peptide family RiPP precursor	58.5	92.9	62.7	73.7	111.5	135.1	74.2	102.8	114.8	64.4	79.7	89.6	61.3	68.6	134.7	53.8	76.6	49.2	0.432931	No
Ga0436389_007_6310_6993	11.0132	1	4	-	S	DUF2764 family protein	2.5	3.7	2.3	1.6	3.9	5.1	538.1	444.5	506.6	884.8	449.5	413.3	409.4	135.8	19.4	1062.8	164.3	637.7	0.0478291	No
Ga0436389_007_63822_66329	12.2156	8	10	-	G	bile acid beta-glucosidase	174.3	268.6	278.3	142.6	227.6	236	348.6	249.3	269.6	211.3	186.7	251.6	505.5	473.1	350.8	241	304.9	279.2	0.0114101	Yes
Ga0436389_007_7050_8879	4.7619	2	2	-	C	V-type ATP synthase subunit A	73.5	99.2	102	87.6	111.1	120.2	101.7	94	48.3	66.8	52.9	44.4	104.8	104.9	71.5	68.6	50.1	48	0.0666032	Yes
Ga0436389_007_73340_74347	13.1343	4	4	pheS	J	phenylalanine--tRNA ligase subunit alpha	53.1	69.9	72.8	160.1	49.4	48.3	71.6	76.8	79.3	65.4	75.3	55.8	128.5	77.1	114.7	77.5	153.3	159	0.361693	No
Ga0436389_007_76955_78070	11.3208	4	7	thiE	H	thiamine phosphate synthase	43.5	247.4	222.7	42.9	218.2	172.6	85	75	398.2	67.8	79.7	249.4	101.3	75.1	386.2	147.5	228	202.6	0.990699	No
Ga0436389_007_85979_87067	22.3757	7	23	-	M	polysaccharide export protein	716	703.4	699.9	494.9	551.1	563.4	656.6	746.8	639	649.8	513	615.1	654.8	603.7	392.7	663.1	488.1	576.4	0.20062	No
Ga0436389_007_87566_89926	38.8041	24	73	epsB	DM	polysaccharide biosynthesis tyrosine autokinase	2261	1633.2	1629	2395	1681.7	1667.9	3356.9	2403	1645.8	4382.8	3524.7	1961	2561.4	2453.1	1901.8	2597.9	1390	1237.6	0.30874	No
Ga0436389_007_97943_99694	5.31732	3	5	-	O	carbamoyltransferase	294.7	152.7	140.4	194	99.8	114.5	375.9	338.6	230.7	333.4	281.5	127.5	966.7	203.3	110.8	372.2	196.8	170.8	0.743516	No
Ga0436389_008_100726_101124	34.0909	3	17	rplU	J	50S ribosomal protein L21	436.1	305.7	287.9	596.8	510.3	516.7	280.5	338.9	291.5	168.9	261.9	369.9	314.6	329.3	184.2	128.4	272.2	229.8	0.0133633	Yes
Ga0436389_008_101180_101446	29.5455	2	10	rpmA	J	50S ribosomal protein L27	40.4	199	212.3	56.2	254.7	282.6	54.2	76.1	427.2	43.6	31.9	279.9	73.9	57	238	79.4	407.3	477.1	0.74002	No
Ga0436389_008_103159_103935	14.7287	3	5	-	K	YebC/PmpR family DNA-binding transcriptional regulator protein	19.7	105.6	100.9	8.1	81.3	80.4	67.5	48	367.5	36.6	8.6	339.2	73.7	104.6	330.8	80.2	304.7	487.2	0.609162	No
Ga0436389_008_107232_107804	36.8421	5	26	psbV	C	cytochrome c-550	961	1235	1170.7	869	1815.8	1869.4	772.7	646	867.6	518.9	670.9	977.3	418.5	502.9	868.7	416.7	890.2	640.9	0.0546833	No
Ga0436389_008_108347_108646	48.4848	3	67	petF	C	2Fe-2S iron-sulfur cluster-binding protein	5685.2	8444.7	7582.2	1826.8	3254.8	3289.3	1471	1151.8	2066.7	1317.1	1519.3	2498.4	744.7	785.1	2112.8	1371.9	2166.5	1667.7	0.000289927	Yes
Ga0436389_008_10887_14177	38.6861	34	112	rpoB	K	DNA-directed RNA polymerase subunit beta	2993.6	4083.5	3925.1	3974.3	5875.5	5398.9	3361.8	3677.8	4427.8	2478	2891.2	4570.7	4879.5	4165.5	4949.1	2663.4	4952.4	4194.1	0.32593	No
Ga0436389_008_109754_111340	40.3409	17	55	serA	E	phosphoglycerate dehydrogenase	1973.7	1553.5	1413.1	1471	1375.3	1393.6	2016.3	1885.4	1841.8	1728	1909.4	1579	3140.7	2424.1	1955.7	2091.2	1559.2	1612.7	0.0565317	No
Ga0436389_008_113114_114532	11.0169	4	7	murD	D	UDP-N-acetylmuramoyl-L-alanine--D-glutamate ligase	239.5	291.2	268	642.3	263.4	264.7	276.4	266.4	223.3	364.7	502.7	345.8	196.1	445.6	226.3	216.2	268.2	278.8	0.545815	No
Ga0436389_008_116021_116248	30.6667	2	6	rpoZ	K	DNA-directed RNA polymerase subunit omega	57.8	247.1	246.1	50.3	457.3	409.7	82.6	114.2	207.9	106.6	123.4	247.1	60.8	49	157.4	265.9	179.4	135	0.512813	No
Ga0436389_008_118044_118871	17.4545	4	5	-	S	hypothetical protein	485.1	95.4	102.8	353.3	64.6	61.7	642.4	1389.2	99.4	916.2	830.5	75.6	699.8	338.9	66.7	1111.8	91.8	106.5	0.740181	No
Ga0436389_008_118912_119130	66.6667	3	5	ftrV	S	ferredoxin-thioredoxin reductase variable chain	318.2	107.5	109	266	164.6	178.9	115.5	192.8	129.3	75.5	154.5	84.2	48.5	80.5	115.8	101.6	118.1	67.3	0.308462	No
Ga0436389_008_121728_122231	23.9521	3	5	-	O	peptide-methionine (R)-S-oxide reductase MsrB	55.1	117	98.3	57.7	74.5	80.3	121.5	99.6	141.8	117.5	110	120.6	171.3	171.5	160.1	243.5	331.9	229.5	0.000538839	Yes
Ga0436389_008_124196_125833	63.8532	29	206	groEL	O	chaperonin GroEL	10880.1	8569.2	8007.6	11923.6	12525.6	11803.1	11837.5	12639	9731.5	8013.2	10135.4	7818.9	7414	7147.4	6174.3	6867.4	9137.7	6870.1	0.00760626	Yes
Ga0436389_008_125887_126198	54.3689	5	57	groS	O	co-chaperone GroES	7451.5	7291.6	5695.8	2082.7	3865.6	3787.4	2313.2	2268.7	2145.4	1578.3	2004.5	2020.9	1068.4	1166.3	1151.4	1654	1967.4	1551.5	4.05456e-05	Yes
Ga0436389_008_126447_127913	58.1967	20	195	atpD	C	F0F1 ATP synthase subunit beta	6342.4	6383.2	6165.4	7242.2	7728.4	7401.9	6287	8325.2	9506.9	7506.9	6893.5	7473.9	6802.5	5923	8035.1	7699.2	7551.7	8466.7	0.328243	No
Ga0436389_008_137011_137478	49.0323	8	39	ycf65	J	30S ribosomal protein PSRP-3	1126.6	1501.6	1331.9	1146.8	2083.8	2042.1	1370.6	1221.8	1467	793.9	933.3	1522.6	1037	882.7	1895	835.2	1574.2	1421.7	0.609162	No
Ga0436389_008_14236_16140	32.3344	22	95	rpoC1	K	DNA-directed RNA polymerase subunit gamma	2183.7	2204.8	2135.3	2479.1	2649	2435.8	4800.9	4994.4	5790.2	4813.8	3414.7	4314.3	6307.8	5007.4	4876.9	5014.7	4061	6201.8	0.00154649	Yes
Ga0436389_008_144427_145575	16.7539	5	12	ald	C	alanine dehydrogenase	498.9	347	326	226.7	141.7	128.9	426.2	442.2	365.5	368.9	306.5	174.5	348.9	306.5	202.1	378.2	198.9	296	0.078412	No
Ga0436389_008_146464_147237	8.94942	2	4	-	S	hypothetical protein	42.7	117.5	107.8	31.2	56.1	51.8	162.8	177.6	121.7	211	158.7	53.9	133.3	92.8	140.7	224.6	461.9	413.6	0.00792667	Yes
Ga0436389_008_159598_160773	17.3913	5	8	-	S	hypothetical protein	179.4	290.1	314.9	163.8	205.3	190.3	160.2	167.3	151.8	113.4	162.9	167.5	119	135.7	230.7	198.9	204	187.4	0.136704	No
Ga0436389_008_16214_20329	40.1896	48	145	rpoC2	K	DNA-directed RNA polymerase subunit beta'	3780.1	5258.7	5366.2	5457.1	7650.5	5681.3	4828.6	5076.6	6042.8	3652.2	3946.2	5383.1	4092	4222.8	5649.3	3854.7	6037.9	4941.9	0.400408	No
Ga0436389_008_163251_164024	64.2023	13	68	pspA	KT	PspA/IM30 family protein	3910.1	2772.1	2502.8	1736.8	1746.8	1763.7	2045.5	2023.4	2154.8	1807.4	2054.1	1934.9	2001.1	2018.5	2081.1	1601.5	1979.9	2173.5	0.0254796	Yes
Ga0436389_008_164060_164410	27.5862	3	10	-	O	thioredoxin domain-containing protein	401.5	379.4	394.5	342.3	305.9	303.8	502.1	557.1	419.3	381.5	371.5	271	592.5	392.4	519.8	752.1	369.6	274.8	0.453487	No
Ga0436389_008_167769_168452	6.60793	1	2	lolD	V	ABC transporter ATP-binding protein	53	44.6	39.6	51.2	33.6	30.4	128.5	110.9	38.4	56.3	61.6	41.9	203.5	183.1	34.1	82.9	26.5	37.3	0.212501	No
Ga0436389_008_170222_173014	21.5054	17	33	topA	L	type I DNA topoisomerase	723.3	1130.4	1080.5	784.2	1299.4	1187.4	1012.2	1137.2	1241.5	697.3	752.7	1302	1767.6	1502.8	939.5	538.2	1118.5	980.6	0.487767	No
Ga0436389_008_179502_179948	60.8108	6	9	-	K	AbrB family transcriptional regulator	405.7	308.2	298.2	133.1	216.9	257.1	171	172.1	203.1	162.4	145.3	173.9	159.1	160.9	230.1	272.5	217.1	263.3	0.0146324	Yes
Ga0436389_008_186580_187602	3.23529	1	2	ccmA	V	ABC transporter ATP-binding protein	56.3	42.9	44.7	50.9	43	33.6	73.5	70	33.8	55.1	40.4	40.3	83.8	90	50	72.8	39.5	27.6	0.383579	No
Ga0436389_008_189786_191453	47.3874	22	95	groL2	O	chaperonin GroEL	3158.1	1994.1	1952.9	3463.3	2765.5	2530.8	6914.2	7168.5	3790.8	6399.5	5009.9	3167.8	8307.9	6507.2	3214	6968	3347.5	3862.5	0.202148	No
Ga0436389_008_191842_192594	57.6	10	24	fabG	IQ	3-oxoacyl-[acyl-carrier-protein] reductase	640	554.5	536	460.7	496.5	488.2	563.5	565.4	818.5	473.3	451.8	731.8	488.3	462.1	550.1	478.8	600.1	887.1	0.594064	No
Ga0436389_008_193810_194652	15.3571	3	8	-	M	lipopolysaccharide heptosyltransferase family protein	245.6	339.3	328.6	297.7	262	242.8	223.6	232.5	306.3	120.7	157.9	293.2	389.1	348.8	240.6	151.7	273.9	234.6	0.285099	No
Ga0436389_008_194738_195439	7.29614	2	2	ispD	I	2-C-methyl-D-erythritol 4-phosphate cytidylyltransferase	113.3	44	46.6	77	34.3	21.9	126.3	137.8	138.4	119.7	114.5	82	137.5	111	51.3	113.2	129.6	128.1	0.058987	No
Ga0436389_008_200112_200912	22.1805	4	5	-	S	helix-turn-helix domain-containing protein	72	59.2	59.7	54.2	54.8	46.1	116.7	119.5	131.7	160.1	119.3	102.4	162.2	141	131.6	246.4	106.3	130.8	0.0386451	Yes
Ga0436389_008_204171_205112	10.2236	3	24	petA	C	apocytochrome f	1221.8	1137.8	1019.9	1171.9	1623.6	1526	769.2	878	732	579.3	923.2	996.6	666	791.3	445.4	481.4	699.5	618	0.00340038	Yes
Ga0436389_008_20510_21568	4.54545	2	4	rlmN	J	23S rRNA (adenine(2503)-C(2))-methyltransferase RlmN	1.5	39.4	38.4	2.7	101.2	89	312.6	287.6	51.6	96.1	65.1	41.4	1448.2	1064.6	49.3	101.2	44.5	33	0.103285	No
Ga0436389_008_205169_205729	18.8172	3	10	petC	C	cytochrome b6-f complex iron-sulfur subunit	598.2	303	303.9	734.8	353.3	377.7	359.8	390.4	325.2	291.7	417.3	249	191.6	212.1	199.3	290.6	235	188.9	0.210352	No
Ga0436389_008_209555_210064	46.7456	6	43	psaF	S	Photosystem I reaction center subunit III	2003.6	1934.1	1961.5	4226.4	2843.1	2513	1678.5	2457.1	2406.8	1958.2	2582.8	2657.1	1417	1344.1	1581.5	1341.4	1789.8	1404.5	0.0251348	Yes
Ga0436389_008_212849_213967	12.0968	4	8	nfrC	G	UDP-N-acetylglucosamine 2-epimerase (non-hydrolyzing)	144.1	150.3	125.7	126.9	123.5	97.5	351.3	334.6	205.3	244.2	220.2	164.6	460	314.5	209.7	283.6	261.6	239.8	0.0356198	Yes
Ga0436389_008_215246_216337	24.5179	7	9	ychF	J	redox-regulated ATPase YchF	307.2	244.9	242.4	265.3	200.3	207.1	234.1	317	231.9	341.9	326.3	219.9	275.5	229.7	220.9	401.2	175.2	221.9	0.877552	No
Ga0436389_008_221859_222092	15.5844	1	3	-	S	hypothetical protein	80.8	78	41.3	89	91.5	132.3	99	81.8	67.5	30.5	47.4	50.2	41.8	37.5	48.7	14.8	133.1	143.1	0.292497	No
Ga0436389_008_229434_230771	12.3596	5	5	thrA	E	homoserine dehydrogenase	127.9	92.5	84.4	123	58.8	74.4	121.4	144	132.9	233.6	173.8	93.5	135.3	130.5	135.1	256.3	137	143.3	0.26024	No
Ga0436389_008_233101_234186	33.241	10	31	chlI	H	magnesium chelatase ATPase subunit I	536.1	1165.6	1222.7	525.6	1315.5	1220	598.6	559.2	1031.3	549.3	500.2	965.4	786.4	721.5	1192.1	1023.3	1918.4	1573.5	0.243497	No
Ga0436389_008_234183_235682	20.6413	6	13	-	N	DUF3370 domain-containing protein	461.9	299.1	294.7	263.4	190.6	208.5	553.1	615.9	231.1	487.6	287.9	212.6	539.5	516.7	220.8	563.5	247.5	263.9	0.613193	No
Ga0436389_008_235682_236746	16.1017	4	5	ampC	V	serine hydrolase	220.7	136.7	135.8	141.7	98	93.5	168.7	197.6	368.1	196.1	212	353.8	304.5	228.6	94.5	262.5	238.1	513.1	0.288927	No
Ga0436389_008_242405_242728	51.4019	5	51	trxA	O	thioredoxin	3994.1	2853	2478.1	3455.9	3059.2	2912.5	1831.6	2390.2	1831.3	1631.6	2587.2	1861.3	1356.5	1566.5	1087.8	1720.6	1637.4	1800.9	0.00781132	Yes
Ga0436389_008_242971_244134	57.3643	16	78	guaB	F	GuaB3 family IMP dehydrogenase-related protein	4885.2	4025.3	4251.3	2386	1938.5	1644.4	2708.8	2992.8	3496.4	2410.9	2528	2807.3	2580.5	2547	2327.7	2646.3	2344.6	3243.7	0.00107754	Yes
Ga0436389_008_246097_248760	21.0823	17	24	gyrA	L	DNA gyrase subunit A	406.6	744.7	640.6	319.7	851.9	805	314.9	281.1	903.4	455.1	345	935.9	573.2	519.9	1139.9	247	915.8	946.4	0.960822	No
Ga0436389_008_253221_253568	53.913	4	7	-	S	hypothetical protein	174.3	190	122.7	116.3	157.6	197.9	112.6	113.4	212.1	97	65.7	146.2	127.5	120.8	126.4	98.9	127	180.5	0.627099	No
Ga0436389_008_254467_255165	31.8966	6	11	-	S	hypothetical protein	131	617.6	611.8	119.8	452	477	135.6	155.1	986.8	280.4	198.2	703.8	111.7	108	556.5	379.4	543	849.7	0.885895	No
Ga0436389_008_3_554	23.3696	7	17	-	S	translation initiation factor IF-2	581.5	424.3	429.1	674.6	590.1	581.3	1598.3	772.2	524.1	1885.7	1515.5	926.6	874.2	744.7	555.8	820.9	550.9	425.9	0.0907414	No
Ga0436389_008_41003_41635	8.09524	2	2	-	S	hypothetical protein	48.3	38.1	37.8	44.4	43.5	44	120.9	150.4	54	71.7	66.2	54.1	107.5	155.8	156.7	184.7	56.4	18.2	0.195171	No
Ga0436389_008_46935_48230	19.2575	7	11	purB	F	adenylosuccinate lyase	256	397.3	383.8	214	446.3	399.6	179.8	207.3	368.2	130.5	222.7	367.4	223.2	246.1	318.2	109	359	263.9	0.707824	No
Ga0436389_008_49509_49847	70.5357	8	58	glnB	K	P-II family nitrogen regulator	5639.9	3107.1	2886.5	1586.3	1550.2	1558.9	2642.3	1595.8	989.4	1600.2	1484.9	875.3	2234.8	2073.9	1052.2	1725.4	1481.2	1351.8	0.0540386	No
Ga0436389_008_5382_6095	24.8945	5	15	rpiA	G	ribose-5-phosphate isomerase RpiA	913.9	723.7	746.9	351.9	402.1	420.5	504.7	450.5	587.9	553	529.4	372.2	289.5	250.4	245.5	736.2	387.6	479.3	0.00623658	Yes
Ga0436389_008_53909_54109	39.3939	3	13	apcC	U	phycobilisome linker polypeptide	413.3	759.9	796	464.5	697.3	882.6	545.3	659	549.2	533	448.5	711.6	781.2	682.6	388.3	453.3	507	355.7	0.66936	No
Ga0436389_008_54156_54644	76.5432	8	195	apcB	C	allophycocyanin subunit beta	6019.3	5252.4	5113.4	6488.8	6385.7	6582.5	5486.4	5723.6	6247.5	5026.7	6695.7	7161.2	3503.3	3692.5	4140.6	4209.8	5062.5	5345	0.00854314	Yes
Ga0436389_008_54688_55173	63.9752	9	125	apcA	C	allophycocyanin subunit alpha apoprotein	4000.5	4726.4	4543.7	4462.8	5680.1	6050.3	3596.8	3916.1	4242.3	4249.5	4878.4	5218.3	3688.8	3093.6	3575.4	3048.5	3854	3664.1	0.0149113	Yes
Ga0436389_008_55558_58584	50.496	40	156	apcE	G	phycobilisome rod-core linker polypeptide	5733.9	5210.1	5006.1	6830.1	5206.8	5906.2	5002.1	5352.5	4359.6	5411.7	5629.6	5453.3	4189	4141.9	4183.1	4728.5	4192.8	3284.1	0.0208022	Yes
Ga0436389_008_58734_59969	10.219	4	6	-	H	methyltransferase	56	169.5	172.1	51.5	175.4	183.8	117.3	116.4	193.3	165	117.9	142.7	118.1	120.3	251.7	91.5	232.3	199.6	0.965455	No
Ga0436389_008_61457_61672	9.85915	1	7	atpE	C	ATP synthase F0 subunit C	455.4	421.8	359.9	567.1	637.2	475.5	585.3	689.3	298.6	329.8	470.8	352.1	342.8	359.5	174.8	330.7	294	234	0.0973109	No
Ga0436389_008_61773_62255	30.625	5	16	atpG	U	F0F1 ATP synthase subunit B'	512	723	622.6	581.7	1082	996.2	539	603.2	638.1	565.4	640.8	820.9	830.4	872.9	496.8	308.3	1026	974.7	0.749002	No
Ga0436389_008_62252_62779	49.7143	8	36	atpF	C	F0F1 ATP synthase subunit B	1431.6	1223.3	1043.6	1563.4	1825.4	1680.1	1492	1476.2	1038.1	1613.1	1660.4	1118.7	1768.4	1646.9	1455	1279.5	906.7	737.2	0.0685678	No
Ga0436389_008_62779_63327	44.5055	6	25	atpD	C	F0F1 ATP synthase subunit delta	1140.7	1099.8	999.7	1679.7	1413.2	1300.8	867.3	984.5	917.8	900.5	1089.8	943	752.5	600.1	605.8	1070.5	851.8	743.6	0.00154181	Yes
Ga0436389_008_63390_64907	46.3366	23	159	atpA	C	F0F1 ATP synthase subunit alpha	7728.8	7216.1	6867.4	8160.4	9101.5	8358.5	6039	6366.1	6042.8	5383.3	6276.7	6850.2	4300.9	4380.3	3995.6	5646.1	6037.2	5852.9	5.3563e-05	Yes
Ga0436389_008_64921_65871	27.8481	9	31	atpC	C	F0F1 ATP synthase subunit gamma	936.4	1082.3	966.9	1098.1	1504.2	1291.3	1018	1207.2	900.3	1031.9	900.5	916.2	1128.1	1026.2	421.7	987.8	694.7	551.2	0.211492	No
Ga0436389_008_71122_71487	15.7025	2	3	petF1	C	2Fe-2S iron-sulfur cluster binding domain-containing protein	43.7	84	88.6	27.8	86.6	89.4	440.4	617.6	84.6	1190.8	653.7	81.1	627	238.9	52.5	1293.7	50	75.5	0.615998	No
Ga0436389_008_72755_73261	8.92857	2	6	-	S	DUF1993 domain-containing protein	25	184.3	181.2	29.8	95.8	94.1	256.8	280	554.5	1428	783.7	880.9	442.4	131.5	155.2	1583.9	224.1	632.6	0.0666032	No
Ga0436389_008_73445_74017	78.4211	14	124	-	O	peroxiredoxin	8565.9	7263.2	7245.8	8430.3	6133	5813.6	4596.5	4485.2	3632.6	3695.8	4984.7	4279.9	3530.1	3573.5	3056.9	2978	3562.4	3063.1	0.000736838	Yes
Ga0436389_008_78195_79499	13.3641	4	7	tyrS	J	tyrosine--tRNA ligase	75.6	76.5	74.6	55.4	90	71.4	214.3	202	103.3	135.4	93.6	68	425.8	439.6	83	144.1	88.7	72.5	0.104128	No
Ga0436389_008_8027_9430	11.7773	5	7	hisD	E	histidinol dehydrogenase	220.7	195	193.8	142.7	205.2	192	208.1	175.1	164.7	84.3	109	166	318	208.3	125.3	120.1	249.2	244.8	0.522052	No
Ga0436389_008_83561_85066	18.3633	7	22	pepA	E	leucyl aminopeptidase	747.9	518.6	466.2	1032.9	524.6	460.8	1090.2	695.1	439.2	620.5	636.7	453.7	493.1	491.2	494.4	576.5	376.6	293.5	0.609162	No
Ga0436389_008_87560_88366	32.0896	6	12	lpxA	I	acyl-ACP--UDP-N-acetylglucosamine O-acyltransferase	268.2	165.8	176.3	337.7	204.4	180	246	340.5	468.2	268.2	215.6	326.9	281.5	205.3	263.2	369.4	321.2	581.7	0.178013	No
Ga0436389_008_88386_88907	43.3526	6	11	fabZ	I	3-hydroxyacyl-ACP dehydratase FabZ	302.2	172.4	154.3	214.6	159.7	155.7	236.6	255.8	241.2	218.7	173.4	159.4	193.9	148.7	260.9	272.3	200.1	232.5	0.593279	No
Ga0436389_008_88912_89784	20	4	5	lpxC	M	UDP-3-O-acyl-N-acetylglucosamine deacetylase	84.4	77.9	92.2	93.5	85.8	101.6	134.1	177.8	165.4	157	117.4	155.1	181.5	160.7	87.1	199.1	129.7	164.6	0.0584143	No
Ga0436389_008_89784_92189	30.5868	21	55	IAP75	M	BamA/TamA family outer membrane protein	2055.7	2503.6	2346.4	1699.1	2264.8	2201.3	1399	1465.8	2530	1302.2	1551.6	1905.1	1121.3	1182.8	1993.3	1639.1	1685.6	1737.2	0.260292	No
Ga0436389_008_904_2343	26.9311	12	30	nusA	K	transcription termination factor NusA	1168.9	749.3	720.2	1038.3	745.6	701.3	2230.6	962.4	689.8	799.2	737.5	567.5	849.6	640.7	821.3	1052.2	852.6	779.9	0.612302	No
Ga0436389_008_92233_92991	19.8413	5	6	purC	F	phosphoribosylaminoimidazolesuccinocarboxamide synthase	28.9	125.9	106.6	35.4	107.5	92.4	51	87.9	236.3	65.8	53.6	203.7	159.4	91.9	76.7	79.2	122.1	261.4	0.8801	No
Ga0436389_008_92988_93992	9.28144	2	4	-	S	hypothetical protein	29.7	118.6	120.8	23.5	91	101.5	87.5	80.7	70.2	56.7	34.2	76.8	120.4	112.8	116.2	45.6	80.6	59.6	0.371975	No
Ga0436389_008_94299_95657	27.6549	11	15	purD	F	phosphoribosylamine--glycine ligase	134.4	402.8	384.3	63.2	327.7	320.8	262.9	226.4	567	171	117.2	329.7	194.6	220.9	303.2	216.7	394.8	448	0.764183	No
Ga0436389_008_9533_9844	41.7476	4	11	rpsT	J	30S ribosomal protein S20	587.2	238.2	227.4	853.7	412.6	364.4	485.9	497	233.8	491.5	559.6	370.6	324.6	370.1	222.9	494.1	265.5	146.6	0.626719	No
Ga0436389_008_97722_99221	17.6353	8	15	kaiC	T	circadian clock protein KaiC	418	378.5	378.6	250.6	344.1	350.2	629.4	555.7	803.1	408.6	317.6	649.3	549.3	746.7	821.1	536.4	622.6	842.3	0.0357925	Yes
Ga0436389_008_99359_99718	36.9748	5	7	kaiB	T	circadian clock protein KaiB	63.9	259.9	251.5	72.4	231.1	243.2	66.6	56.6	254.8	45.3	33.1	236.8	32.3	49.8	265	70.7	254	259.1	0.884559	No
Ga0436389_015_2539_2748	68.1159	2	10	psaE	U	photosystem I reaction center subunit IV	345.4	321.2	278.7	177.9	400.2	397.8	192.5	221.8	143.6	222.9	163.8	151.3	168	190.2	160.3	182	148.7	65.8	0.0443449	Yes
Ga0436389_015_5500_5874	9.67742	2	2	-	M	LysM peptidoglycan-binding domain-containing protein	146.9	14.9	13.1	76.7	19.5	14.1	124	90.3	141	86.5	24.1	170.7	136.6	153.3	45	113.4	96.1	235.2	0.457101	No
Ga0436389_016_16760_17248	25.9259	4	10	ribH	H	6,7-dimethyl-8-ribityllumazine synthase	302.6	457.1	491.8	178.6	168.9	169.2	240.7	252.2	260.5	273.3	250.8	305.9	287.2	214.7	208.4	265.6	193.7	181.3	0.00888956	Yes
Ga0436389_016_17245_18153	18.543	5	12	rfbA	H	glucose-1-phosphate thymidylyltransferase RfbA	521.6	286.4	303.3	321.6	248.7	250.5	713.3	586	289.8	462	463.7	244.3	798.8	831.7	328.5	539.8	385.9	330.3	0.311545	No
Ga0436389_016_18150_18749	17.0854	3	6	-	G	dTDP-4-dehydrorhamnose 3,5-epimerase	174	90.3	95.5	114	58	70	210.2	232.9	112.8	361.2	286.1	91.8	291.6	215.9	130.5	386.2	96.5	108.5	0.536636	No
Ga0436389_016_19892_21154	5.2381	2	3	-	GM	ABC transporter ATP-binding protein	28.5	30.2	30.2	48	35.8	35.2	32.2	36.6	32.7	21.7	44.6	24.9	46.8	31.5	26.6	43.8	33.6	25.1	0.8101	No
Ga0436389_016_25417_26532	14.0162	3	4	-	Q	class I SAM-dependent methyltransferase	58.5	64.3	59.4	54.4	44.6	49.6	86.8	98.1	93.2	107.3	120.2	85.8	95.1	84.2	85.6	204.4	72.4	113.8	0.122012	No
Ga0436389_016_9559_11370	9.12106	5	8	lysC	E	aspartate kinase	187.6	275	285.2	182	218.6	199.1	258.6	247.6	400.8	316.5	174.3	344.4	225.2	196.9	403	236.3	415.5	520.8	0.443914	No
Ga0436389_017_1370_2116	18.5484	3	3	-	V	hypothetical protein	31.2	82.3	64.6	42.1	75.4	78.1	234.1	167.7	188.7	87	44.4	195.4	336.4	475.6	195	39.4	168	249.4	0.0429722	Yes
Ga0436389_017_13730_14719	26.1398	6	14	-	K	GntR family transcriptional regulator	534.1	498.7	462.1	412.5	429.2	341.8	425.6	421.4	447.7	298.6	376.7	454.1	314.9	350.5	501.2	714.7	310.3	328.2	0.828926	No
Ga0436389_017_15679_16260	35.2332	8	22	infC	J	translation initiation factor IF-3	262.3	572.3	554.8	120.9	775.3	770.1	502	392.3	894.6	477.2	299.2	814.1	838.3	730.1	715.1	538.2	599.8	768.9	0.807224	No
Ga0436389_017_17466_19424	22.0859	13	17	gyrB	L	DNA topoisomerase (ATP-hydrolyzing) subunit B	175	560	544.4	257.9	613.3	599.1	441.7	457.2	868.2	266.2	261.9	695.9	370.9	330.1	981.9	360.6	902.5	946.9	0.795772	No
Ga0436389_017_19761_20240	30.8176	3	15	btuE	O	glutathione peroxidase	586.9	388	374.6	661	364.8	322.1	614.9	561.7	268.3	422.3	501.7	370.8	347.1	382.4	263.6	334.8	197.6	130.8	0.341654	No
Ga0436389_017_9594_12428	24.4703	22	44	secA	U	preprotein translocase subunit SecA	1469	1033	964.7	1572.2	1401.5	1279.1	2266.2	2249.6	1646.2	2306.2	1743.6	1094.7	2654.8	2278.4	1882.7	3112.9	1460.6	1189.8	0.351876	No
Ga0436389_018_1_504	7.7381	1	3	-	S	iron uptake porin	293.9	348.9	368.3	39.3	118.3	89.2	152.6	166.9	188.1	143.1	147.8	121.7	66.8	79.6	43.3	190.5	71.5	169	0.000354976	Yes
Ga0436389_019_10490_11986	28.3133	12	16	lysS	J	lysine--tRNA ligase	324.6	511.4	515.7	228.5	368.8	385.5	533.6	384.4	690.6	252.5	257.6	560.8	357.2	336.4	679.8	1194.9	736.4	859.6	0.0383512	Yes
Ga0436389_019_13170_13655	12.4224	2	3	-	S	hypothetical protein	94.9	122.5	127.9	134.4	102.2	113.7	380.2	134.6	85.9	143.2	61	69.9	106.7	132.6	92.4	87.9	83.1	135.8	0.611163	No
Ga0436389_019_13652_13888	39.7436	2	7	-	S	hypothetical protein	261.8	109.9	125	141.6	67.7	73.9	92.8	114.6	95.9	100.4	123.3	59.8	68.9	70.6	144.1	109.9	146.3	132.6	0.493715	No
Ga0436389_019_16179_17207	26.0234	7	11	cysM	E	cysteine synthase A	245.1	627.3	611.7	212.3	405.2	366.4	181.4	174.8	434.7	122.7	145.8	355.6	176.9	159.4	584.7	128.8	374.3	228.8	0.55664	No
Ga0436389_019_17204_19351	8.81119	5	5	-	KLT	serine/threonine protein kinase	92.7	88.7	77	72.5	89.1	74.8	144.6	138.9	135	55.1	75.1	103.5	159	191.5	59.7	93.6	105	129.9	0.1945	No
Ga0436389_019_2836_4215	31.1547	13	41	ahcY	H	adenosylhomocysteinase	918.9	1142.7	1149	1915.5	1575.1	1494.6	1920	1689.7	1704.5	1390.1	1374.5	1331	4066.6	2426.9	1905.6	1514.4	1883.7	1611	0.05435	No
Ga0436389_019_5093_5488	27.4809	4	9	ssb	L	single-stranded DNA-binding protein	591.5	807.4	771.2	198.7	397.9	400.3	259.9	194.4	375.2	216.9	214.9	306.5	270.6	251.7	436.9	202	421	353.5	0.00688642	Yes
Ga0436389_019_5648_6694	44.5402	13	50	mreB	D	rod shape-determining protein	2112.5	1584.2	1517	1965.5	1520.2	1439.2	1694.3	2065.1	1524.4	2034	2038.8	1407.3	1604.6	1777.3	1620.7	2480.4	1396.8	1148.7	0.993377	No
Ga0436389_020_13321_14094	20.6226	4	8	rfbF	JM	glucose-1-phosphate cytidylyltransferase	21.1	260.2	252.2	20.3	198.4	191.7	97	127.7	459.3	229.1	116.8	341.7	109.3	61.6	372.3	257.6	490.3	594.8	0.382331	No
Ga0436389_020_17589_18644	19.943	5	9	-	GM	SDR family NAD(P)-dependent oxidoreductase	189	259.8	268.7	96.9	204.8	191.4	204.1	202.4	165.8	113.9	148.8	203.6	162.5	133.8	199.9	474.3	154.8	120.7	0.774858	No
Ga0436389_020_23707_25512	5.32446	3	4	-	EH	thiamine pyrophosphate-binding protein	79.3	266.1	249.4	52.8	210.9	180.8	76.6	62.9	209	52.1	53.8	144.8	47.8	42.1	176.8	207.6	148.3	138	0.567426	No
Ga0436389_020_25561_26364	26.9663	8	15	-	G	aldolase/citrate lyase family protein	712.8	818.1	838.5	418	447.1	460.2	461.8	455.3	563.4	520.9	508.9	561.4	410	316.3	779.6	618.6	447.5	421.9	0.096385	No
Ga0436389_020_27372_28523	8.61619	3	3	-	H	methyltransferase domain-containing protein	117	40.3	34.3	101.4	23.2	16.9	211.5	269.6	77	253.6	192	66.8	208.1	150.6	91.8	426.8	63.8	106.4	0.536636	No
Ga0436389_020_28999_29982	5.19878	2	3	#N/A	S	glycosyltransferase	46.1	68.8	67	39.9	59.1	63	153.7	141.9	56.3	42.5	33.5	67.7	372.8	311.4	63.2	37.2	83	83.7	0.0959751	No
Ga0436389_020_34055_36073	43.4524	20	125	tktA	H	transketolase	6447	4030	3941	7043	5346.1	5051.3	6226.3	6884.6	4311.8	5443.8	5771	3963.9	4869.6	4638.1	2633.7	5835.8	3283.1	3375.5	0.54764	No
Ga0436389_020_36149_37396	15.6627	5	8	fabF	I	beta-ketoacyl-ACP synthase II	95.4	549	517.2	97.3	587.2	521.8	111.1	96.3	667.3	85.7	112.1	569.1	158.4	133.5	306.2	85.8	510.4	587.8	0.922915	No
Ga0436389_020_37796_38041	85.1852	7	61	psaC	C	photosystem I iron-sulfur center protein PsaC	2932.3	1908.4	1704.3	4229.1	2751.8	2822	2178.8	2458.9	1227.5	2557.7	3392.4	1868.5	1721.4	1783.8	975.8	2510.8	1883.7	1923.5	0.164547	No
Ga0436389_020_38119_40017	12.8165	7	12	glmS	M	glutamine--fructose-6-phosphate transaminase	502.5	276.8	265.7	316	205.8	220.4	631	566.2	736.9	503.5	379.5	495.6	611.4	544	638.7	1406.2	635.8	975.8	0.0162509	Yes
Ga0436389_020_41281_42729	21.1618	9	14	manC	M	mannose-1-phosphate guanylyltransferase/mannose-6-phosphate isomerase	237.7	236.1	255.6	159.5	179.9	162.2	909	849.2	419.9	446.5	336.1	324.3	1149.9	944.1	1126.5	573.8	394.7	286.5	0.000558886	Yes
Ga0436389_020_44896_45663	27.8431	7	11	#N/A	S	hypothetical protein	68	147.1	170.6	84	115.6	113.1	181.2	179.5	896.7	206.2	148	507.3	115.3	76.5	166.9	127.4	487.6	945.9	0.420409	No
Ga0436389_020_45810_46403	8.62944	1	4	#N/A	S	hypothetical protein	491.7	514	588.4	72.5	61.2	45.5	58.9	60.1	54.3	65.3	89	67.4	41.4	47	55.9	34.4	46.1	32.4	1.68921e-08	Yes
Ga0436389_020_48116_48628	54.1176	7	15	glgP	F	glycogen/starch/alpha-glucan phosphorylase	714.2	319.8	271	206.5	131	123.2	370.8	438.9	200.6	497.4	403.9	151.8	518.4	501.6	211.2	726	215.5	177.9	0.703617	No
Ga0436389_020_4902_6290	21.645	9	15	thiC	H	phosphomethylpyrimidine synthase ThiC	179.2	364	355.2	286.8	564.1	500.8	361.1	409.3	545.6	383.8	295.4	416.2	352.4	325.7	508.7	462.5	564.6	411.8	0.486203	No
Ga0436389_021_1_360	23.3333	2	6	-	G	glycogen/starch/alpha-glucan phosphorylase	226	769	696.6	75.2	251.2	229.6	142.5	110.5	251.3	75.7	66.3	229.8	153	138.2	248.5	83.5	234.9	195	0.0679804	No
Ga0436389_022_100421_100738	10.4762	1	2	tatA	U	TatA/E family twin arginine-targeting protein translocase	77.1	62.5	50.6	77.9	48.6	46	64.2	50.9	39.6	18.4	33.9	22.1	31.8	21.4	19.7	162.9	176.9	181.3	3.80939e-06	Yes
Ga0436389_022_103393_104133	9.34959	2	5	ntcA	K	global nitrogen regulator NtcA	130.9	136.8	129.2	87.6	94.7	84.2	140.5	135.3	204.8	117.1	66.8	186.7	234.4	158	196.6	168.6	126.8	226.3	0.139168	No
Ga0436389_022_104201_104953	11.6	2	4	rph	J	ribonuclease PH	442.1	34	34	146.8	15.4	15.9	188.6	174.3	12.7	148	129.4	17.8	78.9	76.8	65.5	122.6	15.4	12.6	0.858546	No
Ga0436389_022_123591_124127	36.5169	5	11	-	S	hypothetical protein	251.7	169.9	159.7	344	524.7	572.7	231.2	280.7	280.2	293.5	368.9	387.4	228	204.8	788.7	403.3	236.9	172.7	0.444105	No
Ga0436389_022_124148_124717	63.4921	8	17	-	S	hypothetical protein	267.9	317.4	304.9	446.9	576.2	534.6	409.4	404.2	310.3	466.5	422.2	348	242.5	280.1	219.5	527.4	316.7	234.6	0.0526041	No
Ga0436389_022_132852_134576	13.9373	8	16	-	S	patatin-like phospholipase family protein	215.7	292.3	307.6	241.9	302.5	345.2	404.6	383.9	341.3	535.4	426.6	323.3	665.1	554.8	331	813	546.7	609.7	0.029633	Yes
Ga0436389_022_135558_136343	49.8084	13	43	-	MV	N-acetylmuramoyl-L-alanine amidase	1280.4	1727.6	1738.7	1350.1	1813.7	2040.5	1261.5	1246.4	1394.2	1149.2	1019	1696.6	2134.7	1662.6	1290.3	1186.8	1281.6	1336.2	0.361835	No
Ga0436389_022_136489_136995	41.0714	5	20	-	S	hypothetical protein	840.3	465	477.7	1514.4	890.5	1072.7	980.7	839.1	616.5	1119.3	1304.8	690.9	847.9	803.2	630.2	1134.9	671.9	633.8	0.281433	No
Ga0436389_022_139886_141661	22.1658	12	18	-	M	peptidoglycan-binding protein	504.4	549	510.1	558.4	384.4	437.4	526.7	563.2	514.6	500.3	501.1	488.2	609.4	517.5	527.9	547.2	501	561.1	0.383579	No
Ga0436389_022_1512_2375	15.331	3	5	galM	G	galactose mutarotase	52.5	101.5	110.7	49.4	106.1	96.6	67.6	71.5	185.1	71.4	41.3	131.2	68.1	81.1	169.2	74.8	147.8	206.1	0.789529	No
Ga0436389_022_157260_160280	3.87674	2	2	-	L	SMC family ATPase	27.6	17.4	17.8	51.6	12.7	12.2	328.8	248	22.8	71.8	52.8	27.5	658.2	841.5	40.4	35.1	26.8	22.9	0.100905	No
Ga0436389_022_16464_17726	12.8571	6	10	-	M	hypothetical protein	152.9	616.7	662.5	112.1	400	361	373	354.7	864.8	220.5	180.3	422.8	609.6	544.7	1291.5	281.9	1867.9	1541.9	0.232086	No
Ga0436389_022_177048_177530	21.25	4	8	-	S	MSMEG_0572 family nitrogen starvation response protein	320.8	769.5	718	205.5	463.5	404	209.5	117.6	129.8	58.2	41.3	91.5	227.1	375.4	396.8	63.6	109.9	73	0.00888956	Yes
Ga0436389_022_187481_188332	9.18728	2	4	-	S	hypothetical protein	98.5	85.9	84.6	72	103.5	96	133.4	158.9	119.6	136.2	88.1	111.1	115.3	111.3	114.2	157.3	112.5	159.9	0.0524123	No
Ga0436389_022_205356_205733	17.6	2	5	#N/A	S	hypothetical protein	345.3	403.6	380.1	169.4	165.6	166.5	70.4	67.8	144.3	93.3	71.5	142.2	87.7	82.3	119.9	72.3	115.4	146	4.05456e-05	Yes
Ga0436389_022_220013_220420	36.2963	4	9	-	S	DUF1348 family protein	427.7	773.3	743.5	244.2	475.4	536.2	277.9	270.7	370.9	275.3	270.9	409.4	277.4	276.7	297	296.5	291.7	307.5	0.0398408	Yes
Ga0436389_022_223953_226880	11.8974	9	17	ileS	J	isoleucine--tRNA ligase	240.5	473.7	463	256.3	305.8	300.6	511.9	359.5	594.5	251.1	322.7	445.4	523.8	559.9	739.4	395.9	552.1	498.4	0.0714334	No
Ga0436389_022_22543_23955	33.617	15	32	-	C	nucleotide sugar dehydrogenase	1137.4	1335.6	1268.4	976.9	1102.9	1047.1	1183.5	1171.8	1140.8	1176	1133.9	1145.8	1587.8	1295.2	1339.5	1475.8	1101.9	1144.7	0.108217	No
Ga0436389_022_227772_229340	26.8199	10	18	-	S	alpha/beta hydrolase	313.3	389.1	380.3	490.6	482	500.4	623.9	583.2	631.2	519.2	419.2	490.6	935	792.6	789.5	679.2	413.3	355.8	0.00291906	Yes
Ga0436389_022_230442_230735	61.8557	4	6	gatC	J	Asp-tRNA(Asn)/Glu-tRNA(Gln) amidotransferase subunit GatC	56.9	101.9	91.7	34.2	105.3	105.4	172.5	161	130.8	95.7	86.8	111.8	257.6	206.4	255.9	117.6	119.1	102.3	0.000795241	Yes
Ga0436389_022_235409_235606	66.1538	3	12	-	S	hypothetical protein	600.7	395.7	320.2	403.9	354.5	338.8	600.1	473.8	328.1	358.5	347.9	175.4	997.2	764.8	463.6	347.6	213.2	164.4	0.0589253	No
Ga0436389_022_23956_24897	21.4058	6	10	rfbB	GM	SDR family oxidoreductase	428	280.9	286.8	474.1	262	265.3	431.9	439.3	218.9	377.3	430.8	221.8	572.4	453.6	229.7	434.4	261.3	213	0.933159	No
Ga0436389_022_243328_244350	13.8235	4	7	#N/A	S	type I-U CRISPR-associated RAMP protein Csb1/Cas7u	139.1	212.4	196.4	283.7	124.5	151.6	180.8	214.5	161.2	248.4	287.1	219.3	136.8	169.3	106.2	237.3	178.8	196.7	0.285676	No
Ga0436389_022_257979_258380	23.3083	3	6	-	S	hypothetical protein	200.9	168.8	131.9	184.9	200.5	193.5	141.9	154.4	135.6	171.4	174.9	195.9	123.2	160.1	210	219.6	157.8	147.5	0.593279	No
Ga0436389_022_258493_259305	74.8148	14	90	psbO	S	photosystem II manganese-stabilizing polypeptide	3975.7	3627.4	3440	5370.3	5836.5	5828.6	3247.3	3896.8	3214.1	2692.4	4308.2	4045.5	2667.3	2717.4	2110.7	2253.9	3091	2054.3	0.000875662	Yes
Ga0436389_022_259490_260659	24.1645	8	15	sat	P	sulfate adenylyltransferase	357.2	386.7	411.6	594	759.2	557.1	564.9	620.5	593.4	355.1	446.1	531.1	278.7	259.3	511.8	379.9	533.1	511.1	0.0437622	Yes
Ga0436389_022_260726_262570	28.1759	13	34	ftsH2	O	ATP-dependent zinc metalloprotease FtsH3	597.5	881.8	871.1	772	1213	1134	657.3	732.9	1033.3	555	600.2	1046.5	661.4	613.6	891.7	700.6	998.6	952	0.577593	No
Ga0436389_022_263199_264287	21.2707	5	7	aroC	E	chorismate synthase	24.1	514	500.4	24.2	453.9	413	26	40.8	382.9	39.1	37.7	335.3	64.4	47.1	496.8	86.9	471.2	440.5	0.844613	No
Ga0436389_022_28222_29262	18.4971	5	15	ycf48	S	photosynthesis system II assembly factor Ycf48	684.2	505.7	528.3	668	616.7	563.7	658.3	674.6	386.3	357.5	479.3	341.4	609.9	588.3	300.3	549.3	423.4	337.6	0.371975	No
Ga0436389_022_29262_29672	22.7941	2	3	rub	C	Rubredoxin	88.8	98.3	82.9	120.3	98.6	97.2	66.1	90.4	130.2	78.2	94.8	186.6	46.8	49	84.6	61.6	129.5	189.7	0.547929	No
Ga0436389_022_30192_30947	34.6614	6	15	ndhK	C	NADH-quinone oxidoreductase subunit NuoB	290.5	1187.7	1117.4	373.5	957	842.3	205.4	238.6	807.4	131.1	185.8	864.1	227.9	232.9	848.2	129.3	777.7	637	0.7064	No
Ga0436389_022_30940_31545	45.2736	6	16	ndhJ	C	NAD(P)H-quinone oxidoreductase subunit J	525.2	703.7	676.8	297.5	509.4	457.4	369.4	361.1	399.7	434.3	418	371.1	333.2	291.8	273.8	438.5	301	233.5	0.0138798	Yes
Ga0436389_022_38803_39825	10.5882	3	3	ycf22	Q	MCE family protein	29.6	43.9	37.5	22.9	30.8	34.5	113.5	75.4	26.6	51.7	41	29.5	182.6	234.8	33.3	48.3	40.9	27.1	0.146139	No
Ga0436389_022_43048_43608	26.8817	3	9	-	L	NUDIX hydrolase	290	246.8	247.7	146.7	153.9	149	200.5	149.8	89.6	189.2	189.4	105.9	548.7	125.1	104.9	221.7	110.4	66.3	0.675417	No
Ga0436389_022_48384_49166	23.8462	5	17	fabI	I	enoyl-ACP reductase FabI	457.6	366.5	377.7	550.8	323.4	316	668.5	691.4	371.8	657.5	576.1	405.2	925.4	711.4	284.5	675.2	321.4	396.5	0.665772	No
Ga0436389_022_50756_51397	8.92019	3	4	hisB	E	imidazoleglycerol-phosphate dehydratase HisB	267.4	387.7	395.8	155.8	246.3	229.3	148.3	106	210	46.5	106.3	239.1	44.7	62.8	123.4	37.9	187.9	203.9	0.0347081	Yes
Ga0436389_022_59508_60977	12.0654	5	12	-	G	phosphoglucomutase/phosphomannomutase family protein	463.8	477.5	492.5	230.9	260.4	272.8	493.2	501.8	623.7	442.9	346.1	406.3	597.5	411.1	475	725.8	454.2	676.6	0.0138229	Yes
Ga0436389_022_62594_63559	20.8723	4	6	-	S	folate-binding protein	122.7	207.2	187.6	135.1	266.4	177.5	146.1	135.3	248.2	122.3	99.1	193.7	76.3	62	211.7	156.9	194.2	216.7	0.689643	No
Ga0436389_022_63597_64190	15.2284	2	8	pyrE	F	orotate phosphoribosyltransferase	199.3	303.4	267.5	206.9	265	247.6	155.3	204.9	239.8	206.7	191.1	240.8	148.4	121.2	166.4	189.5	224.3	177.2	0.0811105	No
Ga0436389_022_6410_7840	33.4034	15	28	icd	C	NADP-dependent isocitrate dehydrogenase	1421.1	1478.5	1415.9	944	1002.6	959.9	1036.1	959.3	1547.1	837	881.2	1308.4	1104	1022.8	880.1	806.8	989.2	1364.1	0.247136	No
Ga0436389_022_67292_68284	9.09091	3	5	mviM	S	Gfo/Idh/MocA family oxidoreductase	213.8	97.3	87.3	162.7	64.4	60.9	233.1	225.2	101.9	166	202.5	78.9	205.1	252.2	205.3	200.5	87.7	73.8	0.371975	No
Ga0436389_022_77174_78718	30.9339	12	25	purH	F	Bifunctional purine biosynthesis protein PurH	728.8	812.2	798.7	564.7	699.5	657.3	1054.6	1032.5	927.2	910.2	698.6	707.7	1542.1	1559.3	1343	922.2	890	695.4	0.000116372	Yes
Ga0436389_022_80105_81313	7.9602	3	5	ispH	IM	4-hydroxy-3-methylbut-2-enyl diphosphate reductase	69.9	99.1	96.3	276.5	207	181.6	197.7	250.5	447.1	292.9	157	213.5	143.4	75.9	726.9	343	252.6	259	0.689954	No
Ga0436389_022_81418_82803	7.59219	3	11	amt1	P	Ammonium Transporter Family	186.3	321.9	312.8	238.7	207.2	181	515.8	527.4	730.5	314	181.1	117.9	1776.6	1339.4	1676.4	300.1	880.7	370.4	0.000137732	Yes
Ga0436389_022_8440_9153	27.8481	5	12	ho1	C	heme oxygenase (biliverdin-producing)	142.7	348	374.1	493.6	756.8	737.2	248	291	556	193.9	161.9	422.4	213	267.9	601.7	252.8	536.3	248.6	0.203823	No
Ga0436389_022_86912_88222	44.2661	15	44	glyA	E	serine hydroxymethyltransferase	1337.9	1484	1467.7	1263.1	1604.4	1492.3	1221.9	1369.2	1430.4	779.5	851.9	1011.8	1223.1	1170.8	1138.7	921	1303	1035.2	0.0083327	Yes
Ga0436389_022_91266_92708	13.5417	6	12	leuC	H	3-isopropylmalate dehydratase large subunit	13.8	393.2	366.1	13	441.1	374.6	59.6	71.4	439.7	48.1	27.7	340.7	129.8	78.5	516.3	44.6	601	546.3	0.8801	No
Ga0436389_022_92705_93337	14.7619	3	5	leuD	E	3-isopropylmalate dehydratase small subunit	22.9	87.3	82.5	31.9	123.1	103.5	58.3	54.3	99.4	42.8	36.8	75.6	119.1	77.3	81.2	41.2	107.1	87.1	0.77556	No
Ga0436389_022_93334_96531	6.76056	6	8	-	NU	DUF3769 domain-containing protein	15.8	269.8	235.5	67.2	151.3	131.7	148.5	426.1	431	188.9	177.2	299.7	72	76.1	274.8	124.1	930.5	1034.9	0.162677	No
Ga0436389_022_96927_99914	1.00503	1	2	ams1	G	alpha-mannosidase	87.8	55.9	66.2	59.4	31.7	30.2	89.4	87.1	29.8	111.7	99.1	38.1	87.1	78	33.8	86.2	56.1	24.6	0.710964	No
Ga0436389_023_3_1748	20.1031	8	27	-	Q	hypothetical protein	2364.6	1492.4	1409.4	180.1	159	147.9	508.2	484.6	444	302.8	255.3	339.7	595.5	477.1	370	593.7	380.9	495.1	0.000538839	Yes
Ga0436389_023_5570_6466	29.5302	7	11	#N/A	S	hypothetical protein	79.2	787.5	784.2	14.4	184.2	175.6	34.1	47.6	364.1	28.4	20.3	304.2	32.8	29	382.1	60.6	466.9	470.1	0.371764	No
Ga0436389_024_13006_13851	12.8114	2	5	pheA	E	Prephenate dehydratase	78.6	73.6	60.7	87.8	86	74.8	84.2	93.5	211.3	87.5	91.4	187.8	93.1	129.8	50.3	84.7	127.9	249.1	0.572055	No
Ga0436389_024_15652_15972	66.9811	7	25	rpsJ	J	30S ribosomal protein S10	1575.4	1159.8	1171.8	2123.9	1772.1	1856.6	1417.5	1573.2	1086.1	1293.8	1611.3	1167	1525.2	1428.8	1365.5	1206	1246.3	883.7	0.0365153	Yes
Ga0436389_024_16103_17332	69.9267	21	246	tuf	J	elongation factor Tu	13312.6	9731.4	9594.1	11317.8	9900.9	9579.8	9742.2	10858.9	7740.6	9510.3	10431.6	7795.7	9039.8	8881.3	5457.6	10580.2	7534.9	7987.7	0.468015	No
Ga0436389_024_17375_19450	46.165	27	119	fusA	J	elongation factor G	4787.1	5119.4	4995.5	6817.3	6322.8	5683.8	4278.4	4916.2	4646.7	4271.4	5688.3	5441.4	3833.5	3847.7	3279.5	4936.1	5742.8	4897.1	0.00594246	Yes
Ga0436389_024_19563_20033	50	7	34	rps7	J	30S ribosomal protein S7	1172.4	1078.2	1036.6	2202.3	1798.7	1559.6	1095.2	1341.7	1290.1	889.9	1176.6	1330.8	943.6	1001.4	927.5	1218.9	1032.5	958.9	0.00623658	Yes
Ga0436389_024_20096_20470	18.5484	3	11	rpsL	J	30S ribosomal protein S12	396.5	389.9	357.3	576.2	539.8	487.6	1120.3	1184.8	497.6	1427.9	1009.8	863.8	879	754.2	395.1	861.4	482.5	389.9	0.0877722	No
Ga0436389_024_2079_4040	9.49464	4	11	-	Q	PFAM Hemolysin-type calcium-binding repeat (2 copies)	541.5	1138.5	1098.6	31.9	102.1	81.6	140.9	106.5	291.3	90.8	141.5	311.9	114.2	181	537	64.9	173.1	103.7	0.00594246	Yes
Ga0436389_024_23133_27662	14.049	17	34	glsF	E	glutamate synthase large subunit	940.9	771	739.7	907.8	793.7	751.2	1028.1	1303.5	869.7	1129.2	1285.9	632.8	1174	1116.9	1061	1274.7	995.8	900.1	0.444105	No
Ga0436389_024_32741_35002	8.63214	7	25	psaA	C	photosystem I core protein PsaA	602	1128.1	1126.6	1486.1	1142.4	1260.2	1761	1526.5	1417.1	1144.8	1016.1	1165.3	859.5	512.7	837.2	1338.2	2030.7	1488.9	0.0194542	Yes
Ga0436389_024_35131_37245	12.358	7	20	psaB	C	photosystem I core protein PsaB	577.6	524.6	527	1692.7	494.7	608.5	705	630.9	644.7	523.7	688.9	640.1	946.8	698.5	492.5	695.8	761.7	739.8	0.77556	No
Ga0436389_024_37846_43668	1.80412	3	4	-	S	esterase-like activity of phytase family protein	8.6	103.2	100	3.5	47.2	38.2	439.4	420	415.5	110.6	50.2	173.1	1567.1	1200.5	958.1	109.7	320.2	190.7	5.55925e-05	Yes
Ga0436389_024_4925_5278	8.54701	1	3	clpS	S	ATP-dependent Clp protease adapter ClpS	51.6	72	87.9	60.1	100.1	44.2	154.6	120.1	86.3	75.7	48.6	56.4	113	143	87.4	88.6	65.2	75.4	0.096385	No
Ga0436389_024_5314_6540	20.8333	7	12	dapL	H	LL-diaminopimelate aminotransferase	278.3	219.8	223.9	269.3	198.7	163.5	410.5	368.9	326.3	297.8	306.3	221.6	807.6	499.2	391.9	297.4	336.7	360.2	0.0350796	Yes
Ga0436389_024_63385_63681	21.4286	3	19	rpmE	J	50S ribosomal protein L31	642.9	1119.9	1025.6	611.5	2474.6	2302.5	849.3	835	759.2	747.1	740.3	1157.8	392.4	443.9	628.8	1099.4	1065.8	625.9	0.165891	No
Ga0436389_024_63690_64097	21.4815	3	11	rps9	J	30S ribosomal protein S9	228.1	217.9	288	312.1	270.9	242.1	390.1	380.2	262.5	250.5	281.7	211.7	931.7	790.1	287.2	312.2	341.1	306.9	0.0793314	No
Ga0436389_024_64094_64546	44.6667	5	19	rplM	J	50S ribosomal protein L13	300.7	233.9	231.6	369.8	372.7	376.2	803.3	845.8	302.3	935.3	662.7	306.8	825.7	592.4	241.9	1280.2	295.4	273.9	0.703617	No
Ga0436389_024_65535_65885	37.069	5	12	rplQ	J	50S ribosomal protein L17	594.4	281.3	283.5	686.7	387.9	414.6	760.5	821.9	682.8	511.7	747	477.2	951.2	954.5	928	510	715.5	649	0.0149113	Yes
Ga0436389_024_65932_66870	63.141	14	59	rpoA	K	DNA-directed RNA polymerase subunit alpha	2345.9	3235.7	3010.3	2514.3	4495.6	4375.3	1988.1	2053.8	2953.6	1668.5	2172	2617.6	1535.3	1457	4058.7	1687.9	2946.2	1673.8	0.376125	No
Ga0436389_024_66953_67345	33.0769	5	8	rpsK	J	30S ribosomal protein S11	144.5	178.7	162.5	184.8	245	253.1	82.4	103.3	262.4	93.2	122.2	278.6	60.8	53.9	191.9	111.5	270.5	277.2	0.560457	No
Ga0436389_024_67517_67819	40	6	20	rpsM	J	30S ribosomal protein S13	996.1	694.7	675.7	1228.8	896.4	1102.2	1207.7	1190	823.9	754.6	872.8	757.7	1241.2	1567.8	1085.9	693.5	1110.9	842.4	0.107104	No
Ga0436389_024_68106_68657	54.0984	7	20	adk	F	adenylate kinase	1001.9	450.9	412.7	701.8	341.1	344.4	1235.2	1381.1	571.6	914.2	912.9	382.2	1906.2	1489.2	657.3	639.7	616.4	506.9	0.20062	No
Ga0436389_024_70109_70564	23.1788	2	11	rplO	J	50S ribosomal protein L15	461.7	222.3	232.4	885.6	425.1	433.2	423.1	437.1	236.9	315.2	462.5	294.9	165.8	302.9	171.6	275.7	296.3	245.9	0.189991	No
Ga0436389_024_70573_71238	23.9819	7	24	rps5	J	30S ribosomal protein S5	1031.4	810.7	761.6	1517.7	1360.8	1216.4	1136.7	1088.5	964.2	1030.1	1159.9	969	1007.8	1150.8	624	1077.6	783.7	704.7	0.0810994	No
Ga0436389_024_71253_71618	54.5455	6	18	rplR	J	50S ribosomal protein L18	550.4	382.5	396	531.5	561.3	571.5	1049.6	991.2	1379.6	921.1	721.3	986.4	1022.9	869.4	671.5	882.1	945	1426.1	0.0144786	Yes
Ga0436389_024_71651_72190	42.4581	6	30	rpl6	J	50S ribosomal protein L6	813.4	802.8	746	1103.3	1301.6	1218.7	1752.8	1659.2	1998.6	962.1	955.6	1314.8	2981.9	3047.1	2281.4	857	1855.5	1819.7	0.00118482	Yes
Ga0436389_024_72207_72581	46.7742	5	16	rps8	J	30S ribosomal protein S8	611.1	726.3	639	915.8	1162.8	1121.7	485.2	533.4	567.7	420.6	691	821.1	350.1	429.3	443.7	349.9	677.4	438	0.00477631	Yes
Ga0436389_024_72629_73168	51.9553	9	35	rpl5	J	50S ribosomal protein L5	1467.7	1526.1	1409	2350	2621.9	2280.2	1409.7	1504.6	2071	1594.3	1972.5	2291.4	951.2	1188.3	2294.5	1095.6	2381.9	1964.9	0.308269	No
Ga0436389_024_73291_73647	36.4407	5	24	rplX	J	50S ribosomal protein L24	817.6	843.6	797.6	907.1	1617.5	1625.1	788.4	744.2	1117.3	567.3	793.3	1063.1	638.6	882.6	755.4	576.9	1510.9	1356.7	0.27289	No
Ga0436389_024_73649_74014	69.4215	8	38	rplN	J	50S ribosomal protein L14	1455.8	1389	1378.7	2491.9	2273.7	2343.6	2873	3050.8	2299.5	1760.7	1644.5	2173.8	2486.2	2104.6	1378.5	1277.4	1842.7	1925.5	0.0251348	Yes
Ga0436389_024_74025_74276	45.7831	4	10	rpsQ	J	30S ribosomal protein S17	201	382.7	392.9	163.8	578.9	589	547.5	427	598.7	136.1	183	378.4	758.3	983.4	1036.4	156.8	591.8	454.9	0.0216971	Yes
Ga0436389_024_74294_74506	37.1429	2	10	rpmC	J	50S ribosomal protein L29	284.8	216.1	204.3	367.4	543.7	478.6	413.5	391.6	199.1	505.8	488.9	255.6	216.2	219	161.2	547.3	210.1	117.5	0.281752	No
Ga0436389_024_74509_74919	36.7647	3	18	rplP	J	50S ribosomal protein L16	576.6	584.7	520.8	899.8	823.2	831.8	275	405.3	670.8	247.4	490.9	641.6	240.5	214.8	318.2	333.9	522.1	584.7	0.0191325	Yes
Ga0436389_024_74984_75712	48.3471	14	48	rps3	J	30S ribosomal protein S3	1735.3	2168	2053.4	2311.1	3391	3210	1808	2080.4	2579.8	1972.4	2291.9	2578.8	1911.1	1773	2128	2949	2865.4	2450.7	0.0558172	No
Ga0436389_024_75732_76091	42.0168	3	10	rplV	J	50S ribosomal protein L22	260.9	171.2	188.3	490.4	246.9	230	460.5	412.7	157.7	279.9	240.8	148.9	794.5	730.7	239.3	330	182.1	101.4	0.20062	No
Ga0436389_024_76096_76371	45.0549	5	15	rpsS	J	30S ribosomal protein S19	740.4	711.7	685.8	898.4	1230.9	1213.1	563.1	518.6	769.9	442.1	611.8	868.1	324.3	357.8	527.6	550.8	919.8	799.6	0.0187804	Yes
Ga0436389_024_76407_77270	36.2369	11	40	rpl2	J	50S ribosomal protein L2	1352.3	1134.1	1043.7	1913.1	1691.5	1463.5	1699.7	1804.6	1545.1	1157	1709.4	1476.5	2504.3	2384.5	2469.5	1488.1	1980.9	1402.1	0.00283184	Yes
Ga0436389_024_77286_77564	66.3043	6	19	rplW	J	50S ribosomal protein L23	465.8	1196.9	1144.7	499.2	1252.3	1234	437.1	448.3	906.7	453.5	457.8	1376.5	443	404.6	1512	450.7	1034.8	900.3	0.933626	No
Ga0436389_024_77581_78216	54.0284	12	46	rpl4	J	50S ribosomal protein L4	1691.7	1105	1067.1	2677.3	1808.2	1878.3	1629.1	1883.2	1532.1	1808.4	2051.8	1547.4	1110.7	1232.8	1339.2	1762.7	1588.4	1264	0.078412	No
Ga0436389_024_78228_78842	40.6863	9	30	rpl3	J	50S ribosomal protein L3	714.9	727.4	739.1	982.5	1152.3	1077.3	937.8	927.3	859	793	828.3	854.6	1068.2	990.8	1054.5	803.5	1093.3	834.2	0.0109056	No
Ga0436389_024_79288_79749	16.9935	2	5	ndhN	C	NAD(P)H-quinone oxidoreductase subunit N	87.7	226.5	230.8	82.4	129.3	122.4	75.7	80.3	214.6	99.7	91.1	250.6	55.9	73.8	92.9	94.8	359.7	393.2	0.287145	No
Ga0436389_024_9738_11801	32.1689	15	33	rne	J	Rne/Rng family ribonuclease	950.1	722.2	740	1039.2	701.8	688.8	1665.2	960.4	871.8	931	947.8	1014.5	787.4	712.2	699.6	810.3	1105.8	1194.4	0.351873	No
Ga0436389_025_102808_104676	4.66238	3	5	-	L	DUF2075 domain-containing protein	4.7	15.9	17.6	1.2	9.9	7.3	78.7	104.4	92.9	174.4	71	19.4	61.8	37.1	219.5	233.1	81.4	41.5	0.371975	No
Ga0436389_025_110047_111048	19.8198	5	8	psr	K	LCP family protein	262.2	333	340.9	184.9	316.2	300.2	186	263	478.3	203.9	221.1	317.3	167.2	161.7	437.9	263.3	399.2	344.6	0.905782	No
Ga0436389_025_13183_13512	39.4495	4	7	-	T	STAS domain-containing protein	230.4	448.3	387.5	187.6	427.1	449.2	165	225	288.7	146.8	214.2	414.6	177.3	168.1	214.2	216.1	238.3	187.5	0.365951	No
Ga0436389_025_19236_20126	19.5946	4	9	#N/A	S	glycosyltransferase family 8 protein	456.1	199.7	187.2	312.2	121.1	115.5	459	547.1	134.5	624.9	523.3	146.7	538.3	396	119.3	715.8	105.1	95.3	0.8801	No
Ga0436389_025_20_223	32.8358	2	9	psbA	C	photosystem II q(b) protein	130.3	28.2	32.6	363.8	34.9	41.8	114.5	122.5	16	113.2	179.5	16.4	149	114.3	22.2	136.7	14.8	32.1	0.931327	No
Ga0436389_025_32929_34473	22.9572	10	18	glgA	F	glycogen synthase GlgA	245.1	967.3	962	188	952.5	882.3	348.4	352	1020.6	209.6	224.3	1005.4	415.8	313.1	757.4	326.4	947.6	868.1	0.958791	No
Ga0436389_025_37123_38106	11.0092	2	3	-	O	META domain-containing protein	30.6	57.3	50.1	33	38.2	51.8	138.3	142.3	41.4	155.8	105.9	35.5	95.3	56.6	32.5	120.7	25.5	19.1	0.502289	No
Ga0436389_025_41503_49626	0.738825	2	3	#N/A	S	hypothetical protein	75.2	38.9	34.5	15.1	20.1	17.8	84.4	73.6	74.6	68.3	65.5	54.1	176.1	106.6	108.6	353.1	63.2	77.5	0.312959	No
Ga0436389_025_49774_50304	6.25	1	2	-	J	peptide deformylase	59.3	56.5	52.6	24.9	26.1	23.3	55.2	44.1	42.2	55.2	38.6	23.4	34.7	45.4	45.1	69.3	110.7	102.1	0.00283184	Yes
Ga0436389_025_64356_65666	9.17431	3	6	cupA	C	CO2 hydration protein	152.5	203.1	158.8	80.2	178	145.4	361.4	273.6	149.4	135.9	98	119.6	205.9	189.2	108.9	105.4	94.4	86.4	0.0963124	No
Ga0436389_025_67199_68260	55.8074	17	50	natF	ET	amino acid ABC transporter substrate-binding protein	3319.7	2506.6	2443.8	2730.7	2500.6	2185	2297.3	2558.8	1872.7	2335.8	2484.7	1943	2169.5	2236.1	1611.9	2182.9	1689.9	1699.9	0.173111	No
Ga0436389_025_70546_71295	31.3253	7	13	bgtA	E	polar amino acid ABC transporter ATPase	241.3	316.2	281	194.2	269.9	242.7	187.7	178.6	724.9	153.1	154.8	395.7	176.5	160.1	374.4	195.6	385.1	836.9	0.74834	No
Ga0436389_025_71305_72870	2.11132	1	2	-	G	DUF1957 domain-containing protein	13.9	85.8	97	11.2	91.5	83	379.8	270.2	175	16.5	12.2	79.1	98.3	99	228.2	17.1	94.4	29	0.0204286	Yes
Ga0436389_025_72984_74609	16.6359	9	13	leuA	E	2-isopropylmalate synthase	131.3	367.8	323.5	120.2	378.6	376.1	546.1	419	580.7	475.8	301.6	417	201.6	179.3	582.4	352.7	419.5	452.4	0.444745	No
Ga0436389_025_80852_81733	5.46075	1	2	folD	F	bifunctional methylenetetrahydrofolate	60.2	97.1	123.5	48	68.9	77.5	57.7	57.2	116.7	50.3	38.3	108.3	71	65.2	38	48.5	107.5	147.3	0.686299	No
Ga0436389_025_82113_83015	19	5	8	crtE	H	polyprenyl synthetase family protein	84.5	139.6	130.8	102.6	191.3	181.3	309.7	277.9	209.5	184.3	152.5	244.1	564.1	459.9	193.8	245.9	154	150.1	0.0685678	No
Ga0436389_025_87990_89288	8.10185	3	6	opcA	G	glucose-6-phosphate dehydrogenase assembly protein OpcA	103.4	205.1	198	52.5	88.8	77.4	204.3	189.6	132.7	187.4	142.7	120.8	296.7	329.6	134.7	195.5	102.1	102.5	0.119196	No
Ga0436389_025_89356_90879	32.5444	13	26	zwf	H	glucose-6-phosphate dehydrogenase	1021.4	1086.8	1048.1	444.1	682.9	683.3	1688.6	1091.9	754.7	852.8	835.8	732.7	1416.6	1312.7	1017.8	904.4	914	817.2	0.0872062	No
Ga0436389_025_91047_92216	59.6401	18	101	petH	C	FAD-binding oxidoreductase	6256.9	5092.4	4986.4	4713.5	4571.7	3983.5	4291.4	4498.4	2850.3	3573	3834.5	2954.6	3832.4	3573.7	2588.5	3209.8	2916.9	2363.7	0.0173845	Yes
Ga0436389_025_95217_95657	57.5342	9	37	-	S	cAMP phosphodiesterase	2868.9	2616.1	2580.8	1798.9	2238.3	2240.3	1562.4	1475.1	1222	1977.3	2119.5	1372.4	1402.5	1689.7	1545.7	1467.4	1348.4	1072	0.00154181	Yes
Ga0436389_025_95665_98376	8.9701	8	12	pepN	E	aminopeptidase N	45.2	278.3	294.1	25.5	202.4	194.8	23.1	11.8	610.5	32.5	16.2	543.4	13.3	24.8	407.3	39.1	488.5	814.9	0.833822	No
Ga0436389_025_98373_99626	6.47482	3	5	-	S	family 10 glycosylhydrolase	121	422.3	396.7	71.1	218	213.8	74.8	83.8	106.3	98.1	77.4	116.2	44.4	67.6	89.4	58.1	95.7	63.2	0.05435	No
Ga0436389_026_100307_100966	46.5753	9	48	tsf	J	translation elongation factor Ts	2943.7	3002.4	2757.5	1820.3	2597.1	2390	1989.9	2063.5	1792.2	2026.2	2147.3	2029.8	1584.4	1820	1691.8	1818.7	1832.7	1672.2	0.00113621	Yes
Ga0436389_026_105759_107528	17.1477	9	15	sir	C	sulfite reductase, ferredoxin dependent	260	613.8	606.2	171.1	414.8	390	151.2	160.1	453.2	124.3	125.3	351.6	127.5	119.5	373.3	151.2	782.9	766.1	0.355567	No
Ga0436389_026_107642_109807	15.534	7	9	glyS	J	glycine--tRNA ligase subunit beta	62.1	235	217.7	86	273.9	237.7	43.2	53	259.7	32.3	30.9	213.2	12.8	19.2	291.7	8.1	185.5	169.8	0.897521	No
Ga0436389_026_111252_112634	48.6957	17	39	chlP	C	geranylgeranyl reductase	420.5	1084.7	1102.7	1171.8	1979.5	1931.7	600.6	672.4	1678.5	473.3	515	1616.7	587.9	466.4	1179.3	517.5	1620.6	1510.8	0.472368	No
Ga0436389_026_113845_115653	22.4252	10	23	typA	T	translational GTPase TypA	336	659.4	696.3	897	1470.5	1175.7	919.1	942.5	1497.5	881.5	633.6	1021.2	1058	711.3	971.5	1253.4	1751.2	2090.6	0.0318008	Yes
Ga0436389_026_116096_116584	29.0123	4	9	-	M	LPS-assembly protein LptD	460.7	398	381	402.2	648.3	623.1	374.6	251.6	605.5	270.2	281.4	346.6	162.4	258.7	725.4	253.5	333.4	236.9	0.502289	No
Ga0436389_026_116581_117309	13.6364	3	5	-	S	LPS export ABC transporter ATP-binding protein	143.6	101.7	104.8	327.1	119	107.7	464.7	517.8	304.7	216.1	140.5	87.6	610.5	612.2	551	216.7	325.5	169.6	0.00107754	Yes
Ga0436389_026_119591_120274	27.3128	5	21	rpe	G	ribulose-phosphate 3-epimerase	923.2	866	771.6	746.8	954.9	825.9	732.1	739.7	633.3	843.4	833	706.4	699.4	670.2	412.1	531.6	657.1	690.9	0.0778103	No
Ga0436389_026_11964_14078	14.6307	8	16	prlC	E	M3 family metallopeptidase	165.3	316.4	291.3	87.5	230.9	234	341	262.6	305.3	157	155.6	301.5	909.4	543.3	505.4	122.7	321.2	342.4	0.0234007	Yes
Ga0436389_026_120479_121483	45.509	13	85	glpX	G	class II fructose-bisphosphatase	5887.9	5437.1	5393	6320	6191.2	5378.7	3970.9	4364	3657	2720.3	4450	4134.5	2618.6	2765.8	2920.2	2582.9	3381.4	2446.1	0.000389029	Yes
Ga0436389_026_122976_124271	33.1787	13	35	glgC	H	glucose-1-phosphate adenylyltransferase	1434	1964.6	1996.7	1112.7	1781.1	1623.6	878.8	958.6	1595.1	979.2	1159.6	1812	596.3	526.5	1326.7	750.6	1655.4	1606.4	0.293677	No
Ga0436389_026_124384_125802	25.2119	9	29	gnd	H	NADP-dependent phosphogluconate dehydrogenase	450.9	898.3	796.5	255.4	1013.3	876.3	310.9	273.6	877.9	255.7	356.8	1214.2	306	344.3	580.9	280.8	953	1227.8	0.844613	No
Ga0436389_026_125799_126530	25.5144	5	10	pgl	G	6-phosphogluconolactonase	109.5	644.1	645	87.5	568.6	449.6	202.9	194.4	714.9	353.1	296.2	703.3	292.9	195.8	431.2	655.5	528.6	766.6	0.689954	No
Ga0436389_026_132651_134327	33.871	15	37	ilvD	H	dihydroxy-acid dehydratase	1999.9	1613	1572	1598.1	1138.4	1109.9	1404.8	1377.3	918.1	1130.8	1461.3	1237.5	1262.2	1155.7	744.1	1015.6	785.2	613.4	0.04547	Yes
Ga0436389_026_135419_135991	35.7895	6	10	-	S	pentapeptide repeat-containing protein	224.6	311.4	311.6	176.7	255.6	246.4	167	150.5	272.2	135.1	209.5	338.6	94.8	71.5	335.7	289.5	359.2	326.6	0.435987	No
Ga0436389_026_139219_139575	21.1864	1	2	-	S	hypothetical protein	45.2	57.9	48.6	53.7	71.9	79.4	52.8	66	26.2	40.2	48	33	263.7	131.4	21.7	32.9	24.5	26.5	0.311545	No
Ga0436389_026_142026_143171	9.44882	3	4	pcxA	U	proton extrusion protein PcxA	60.7	44.2	34.5	36.8	41.1	25.6	231.4	286.3	214.4	550.5	332.8	87	275.8	157.8	44.4	528	102.5	198.1	0.232086	No
Ga0436389_026_143194_143910	17.6471	4	9	-	S	TPM domain-containing protein	153.4	148.9	136.1	218.8	173.6	137.5	310.4	275.3	325.6	191.1	209.6	185.7	220.8	261	530.7	193.9	340.9	256.3	0.14886	No
Ga0436389_026_144615_145748	8.22281	2	3	-	M	LPS export ABC transporter periplasmic protein LptC	75.3	94.6	87.2	81.6	102.6	95	145.2	95.5	125	102.8	80.2	151.7	167.6	191.1	102.4	70.6	124.9	147.8	0.33141	No
Ga0436389_026_145745_147295	10.4651	3	4	metG	J	methionine--tRNA ligase	42	150.8	161.4	24.1	119.2	119.1	84.6	66.8	208.2	51.4	53.3	147.2	157.4	203.4	307.5	66	206.8	179.6	0.349747	No
Ga0436389_026_149931_150245	33.6538	3	6	-	S	hypothetical protein	307.4	190.7	181.5	279.5	231.7	258.7	244.2	258.9	115.1	161.6	217	141.8	361.2	358.1	164.7	208.8	267.8	249.2	0.5275	No
Ga0436389_026_152298_152519	61.6438	5	14	rpsR	J	30S ribosomal protein S18	622.5	226.2	220.7	961.7	392.5	375.5	631.3	696.2	270	565.6	658.1	202.3	2858.3	1232	287.3	429.9	262.4	122.9	0.357817	No
Ga0436389_026_152609_152803	17.1875	1	6	rpmG	J	50S ribosomal protein L33	183.9	98.4	89.8	165.2	75.2	88.1	230.1	177.9	72.9	158.5	162.4	55.7	624.1	386.3	136.3	146.1	89.4	59.4	0.162677	No
Ga0436389_026_152916_155372	16.3814	11	14	pheT	J	phenylalanine--tRNA ligase subunit beta	157.1	573.5	546.5	143.7	567.1	556.6	233.8	214.6	761.5	301.1	204.1	818.7	283.1	253.3	762.5	418.3	724.3	789	0.921612	No
Ga0436389_026_156862_157356	42.0732	6	16	apcD	C	allophycocyanin	542.9	395.4	377.8	740.6	424	437.4	730.5	747.7	423.8	545.7	657.6	472.4	660.3	683.6	262.2	561.5	312.8	314.3	0.675417	No
Ga0436389_026_170827_171744	35.4098	9	40	ilvE	E	branched-chain amino acid transaminase	2546.7	1923.4	1898.2	906.7	676	627	1363.1	1226.3	900.2	1065.6	883.1	782.6	1544.6	1273.1	870.3	1271.9	827.8	827	0.00451461	Yes
Ga0436389_026_175590_176126	76.9663	9	70	-	S	hypothetical protein	2995.7	2301	2197.4	3191.5	3488.1	3997.1	2669.1	2830	2011.7	2267.1	3244.4	2470.4	1965.3	2139.6	1971.4	2662.4	2482	2259.4	0.0346258	Yes
Ga0436389_026_179858_180349	23.3129	3	12	-	S	flavin reductase	1118.5	533.8	504.5	557.7	371.3	385.9	715.3	631.2	442.4	380.9	555.5	358.9	471.3	711.5	349.3	375.6	454.3	411.7	0.476947	No
Ga0436389_026_180930_181877	53.6508	14	45	-	C	hypothetical protein	1050.8	1447.3	1333.1	736.8	1313	1263.5	644.5	651.1	1160.2	736.5	582.5	782.5	778.4	781.6	1658.5	1048.3	1370.3	1097.6	0.365682	No
Ga0436389_026_183265_183795	42.6136	7	20	-	S	DUF4330 domain-containing protein	636.1	1223.8	1317.1	491.3	1219.4	1186.3	443.4	417.4	1260	409.5	418.5	978.9	308.7	448.5	1432.4	280.2	1234.6	1092.8	0.8801	No
Ga0436389_026_183872_184561	28.821	4	5	-	S	DUF1995 family protein	166	114.7	106.4	177.7	131.5	118.3	184	197.7	224.5	202.4	202.8	139.2	201.9	146.8	455.4	220.6	145.5	104.1	0.462665	No
Ga0436389_026_185765_186919	10.1562	3	4	dapF	E	diaminopimelate epimerase	92.8	47.8	49.7	108	32	35.9	76.7	82	96.4	82.3	84.8	62.1	123.7	176.4	157.3	147	153.9	149.1	0.00623658	Yes
Ga0436389_026_187240_189861	10.0802	7	9	leuS	J	leucine--tRNA ligase	187.4	466.4	463.2	94.7	312.9	298.2	534.4	472.6	927.9	442.1	291.2	795.7	255.8	131.3	305.6	621.5	478.7	1108.2	0.153387	No
Ga0436389_026_190725_191837	17.2973	6	7	adhC	C	S-(Hydroxymethyl)glutathione dehydrogenase class III alcohol dehydrogenase	166.7	156.2	143.6	141.1	131.7	118.8	279.1	320.5	376.6	746.4	475.8	397.1	550.7	334.5	284	1205.4	285.5	513.6	0.153387	No
Ga0436389_026_191857_193458	18.9493	7	10	pgi	G	glucose-6-phosphate isomerase	182	231.8	213.1	128.3	210	204.6	193.7	154.7	476.3	135.8	165.4	664.9	246.4	223.8	139.7	166.7	290.8	628.2	0.833822	No
Ga0436389_026_195460_197208	6.18557	3	5	-	S	M61 family metallopeptidase	75.3	124.5	117.4	71.8	92	79.1	149.9	96.4	80.1	113.2	90.7	71.9	92	104.8	89.4	112.9	58.4	79.4	0.753132	No
Ga0436389_026_198203_199267	22.8814	5	7	argC	E	N-acetyl-gamma-glutamyl-phosphate reductase	136.7	193.9	184.6	114.5	148	147.1	190.8	216.4	160.8	176	149.7	174.4	271	206.4	204	228.5	192.4	123.3	0.20062	No
Ga0436389_026_199347_201056	3.16344	2	2	ribBA	H	bifunctional 3,4-dihydroxy-2-butanone-4-phosphate synthase	18.5	23.3	22.8	11.5	23.1	23	89.7	118.1	32.1	235.9	113.3	29.1	122.8	58.2	69.9	312.2	54.4	40.8	0.522052	No
Ga0436389_026_214652_215092	21.2329	2	8	rot	O	peptidylprolyl isomerase	443.4	231.3	268.2	366.2	304.8	279.8	422.9	350.3	206.8	272.2	381.8	195.2	226.7	297.2	165.4	265.5	229.8	113.2	0.58539	No
Ga0436389_026_21467_21841	38.7097	3	18	-	S	VOC family protein	2144.4	1776.2	1726.8	239.3	287	317.8	344.2	243.9	260.8	285.9	303.4	265.6	222.3	258.4	304.5	248.2	215.6	162.3	2.09994e-07	Yes
Ga0436389_026_215142_216113	25.387	6	12	mtnP	F	S-methyl-5'-thioadenosine phosphorylase	299.3	635.3	584.5	242.7	380.6	350.6	217.5	227.8	529.6	143.5	207.3	473.5	166.2	219.3	397.6	138.9	468.1	411.9	0.612302	No
Ga0436389_026_217023_217424	25.5639	2	4	-	S	DUF3110 domain-containing protein	1.6	107.6	86.7	0.8	91.5	97.7	174.6	153.8	72.4	202.4	90.4	46.9	110.9	58.4	94.4	235.8	77.5	78.9	0.727791	No
Ga0436389_026_218461_220602	11.641	6	13	dnaK1	O	molecular chaperone DnaK	96	502.3	475.9	122.6	418.7	388.2	131.4	129.1	355.3	131.4	125.3	360.6	198.6	170.4	215.9	267.8	350.1	322.1	0.703617	No
Ga0436389_026_21889_23265	14.8472	6	11	glmU	M	bifunctional UDP-N-acetylglucosamine diphosphorylase/glucosamine-1-phosphate N-acetyltransferase GlmU	273.5	100.5	91.9	233.8	89	55.6	341.5	319	103.5	554.5	396.5	131	487.5	393	119.3	447.3	125.1	139.7	0.584199	No
Ga0436389_026_222690_223499	9.29368	2	7	pstB	P	phosphate ABC transporter ATP-binding protein	112.1	88.9	87.4	97.5	89	97.3	353.8	424	295.4	1139	683.2	271.5	1106.1	421.8	260.9	2031.7	231.2	739.1	0.312878	No
Ga0436389_026_224151_225065	4.60526	1	2	suhB	G	inositol monophosphatase	59.3	22.1	23.7	56.7	19.1	28.1	61.3	83.8	16	38.3	51.6	16.2	104.3	106.7	18.1	35.8	7.9	3.3	0.408256	No
Ga0436389_026_225107_226294	20.5063	7	8	hisZ	J	ATP phosphoribosyltransferase regulatory subunit	57.4	325.1	336.2	36.2	283.8	265.2	23.2	57.5	660.2	47.8	33.6	380.5	31.8	36.8	551.3	37.7	613.7	760.9	0.842742	No
Ga0436389_026_226637_228556	33.9593	17	33	htpG	O	molecular chaperone HtpG	669.9	1061.3	1004.2	714.6	1187.7	1166.8	1048.4	1215.5	1227.8	847.7	862.8	981.7	893.4	1157.3	722.4	751.9	1048.5	918.5	0.600925	No
Ga0436389_026_232726_232962	42.3077	5	13	rpmB	J	50S ribosomal protein L28	336.1	430.5	396.8	371	650.2	652.1	461.3	456.5	464	404.6	408	404.9	480.6	376.1	564.3	632.1	392.6	269.1	0.624932	No
Ga0436389_026_236904_238823	14.241	7	10	dxs	H	1-deoxy-D-xylulose-5-phosphate synthase	175.7	256.2	256.8	283.7	393.8	364.5	343.4	346.5	420.9	263.3	280.5	323.2	651.6	480.4	536.8	334.6	753.4	674.1	0.0290374	Yes
Ga0436389_026_238926_240527	4.69043	3	7	ilvA	E	threonine ammonia-lyase, biosynthetic	60.6	90.9	73.3	86.2	63.2	73	129.5	237.5	577.5	355.9	200.3	382.6	157.3	91.5	508.2	411	297.1	534.7	0.167215	No
Ga0436389_026_24196_25542	13.6161	4	7	aroA	E	3-phosphoshikimate 1-carboxyvinyltransferase	49.8	238.6	232.4	36.6	220.3	218.7	26.3	39	202	27.5	28.1	217	33.6	22.6	171.1	18	176.1	159	0.844613	No
Ga0436389_026_242104_242433	22.9358	1	2	-	S	nucleoside triphosphate pyrophosphohydrolase family protein	90.2	157.1	129.6	28.1	64.4	57	30.8	24.8	22.1	22.5	23.5	44.3	9.4	19.3	15.4	40.7	21.1	20.7	0.000980459	Yes
Ga0436389_026_242511_244277	36.2245	16	48	pykF	G	pyruvate kinase	1524.6	1800.5	1843.3	1786.4	2136.5	1908.9	1616.1	1735.6	1913.8	1738.8	1736.1	1857.9	2303.1	1725	2173.9	1704.4	1839.9	1612.8	0.304232	No
Ga0436389_026_246109_248088	30.0455	15	53	ftsH1	O	ATP-dependent zinc metalloprotease FtsH	874.6	835.9	787.4	1155.6	930.1	854.8	5646.5	7941.2	5995.7	6917.1	4385.6	3871.9	3981.6	2592.1	1186.2	5520.3	2663.4	5238.8	0.00355179	Yes
Ga0436389_026_248155_248745	47.449	8	19	clpP1	O	ATP-dependent Clp endopeptidase proteolytic subunit ClpP	1206.8	775.2	762.2	838	728.1	704.8	1012.5	912	405.1	636.6	782	441.9	805.4	887.3	396.1	651.1	366.8	236.6	0.376504	No
Ga0436389_026_248841_249536	36.7965	6	16	thf1	S	photosystem II biogenesis protein Psp29	544.6	314.8	300.4	847.8	449.6	442	723.6	876.3	431.3	478.1	588	448.9	792.3	722.7	244.6	504.1	389.7	424.7	0.626719	No
Ga0436389_026_252408_253691	12.6464	4	5	purK	F	5-(carboxyamino)imidazole ribonucleotide synthase	135.6	111.9	115.2	230.1	112.6	122.7	318.7	397.3	78.6	317.6	265	95.9	259.4	219.9	79.5	412.9	78.8	53.1	0.844613	No
Ga0436389_026_256610_257749	8.17942	3	4	aroB	E	3-dehydroquinate synthase	53.8	246.7	222.8	48.8	205.4	203.6	88.2	75.1	220.4	72.2	60.4	283.3	74.4	69.6	176.2	86.1	238.8	203.5	0.952429	No
Ga0436389_026_257888_258982	19.5055	6	13	-	S	DUF4912 domain-containing protein	248.3	370.7	322.5	219.7	505	455.3	362.2	368	532.7	338.3	217.7	320.4	382.3	350	456.9	324.4	549.9	662	0.392498	No
Ga0436389_026_265589_266674	22.1607	7	17	-	G	fructose-bisphosphate aldolase class I	187.7	487.6	473.1	155.2	333.9	344.3	1700	1855.1	4047.4	3311.8	1730.1	3115	1268.9	386.4	805.4	3074.9	1586.1	5097	0.0348767	Yes
Ga0436389_026_284549_285352	8.61423	2	4	-	T	GGDEF domain-containing protein	79.5	120.8	125.6	52	92.6	104.3	63.6	62.4	105	89.4	66.3	83.2	68.9	66.5	62.7	104.8	53.7	97.5	0.502289	No
Ga0436389_026_285422_287809	23.2704	17	36	nrdJ	F	ribonucleoside-triphosphate reductase, adenosylcobalamin-dependent	410.7	1180.9	1209.7	607.4	1677.2	1477.4	431.1	462.6	1941.6	469.1	313.7	1357.7	541.1	481.2	1579.1	511.7	1929.3	2347.4	0.77556	No
Ga0436389_026_28686_30254	7.08812	3	3	ubiD	H	UbiD family decarboxylase	93.7	37	29.2	67.2	27.6	14.8	81.9	84.9	90.3	93.8	69	93.1	71.5	66.2	23.9	70	55.8	86.3	0.229004	No
Ga0436389_026_288612_290264	8.72727	4	5	prfC	J	peptide chain release factor 3	166.1	16.5	15.4	171.3	15	11.6	345.2	426.4	182.8	503.6	347.6	76.6	331.3	258.3	196.4	683.5	125.4	160.8	0.389703	No
Ga0436389_026_294297_294674	23.2	2	11	-	S	hypothetical protein	699.2	506.3	452.5	881.2	661.2	826.9	360.1	450.2	259.9	422.1	781.5	429.1	216	403.8	283.8	261.9	318	208.6	0.0127525	Yes
Ga0436389_026_297303_298481	27.2959	7	16	aspC	E	pyridoxal phosphate-dependent aminotransferase	348.1	225.2	212.3	293.5	168.7	174.4	751	336.1	215.9	342.6	347.3	192.5	458.4	387.5	214.3	526.8	165.6	136.3	0.74967	No
Ga0436389_026_299273_300526	22.3022	7	15	ispG	I	(E)-4-hydroxy-3-methylbut-2-enyl-diphosphate synthase	517.6	326.1	321	671.3	301.9	300	978	940.9	587.4	761.5	703.6	585	534.6	477.1	244.6	605.8	334.7	522	0.0811105	No
Ga0436389_026_3_773	12.4514	1	6	psbA	C	photosystem II q(b) protein	81.1	52.7	60.5	381.6	190.7	260.8	106.9	245.8	176.8	432.2	300.8	228.1	231.7	103.8	36.3	686.6	205.9	264.9	0.172544	No
Ga0436389_026_300596_301927	46.2754	20	50	prc	M	S41 family peptidase	2853	3042	2932.5	1928.1	2872.2	2825.6	2279.1	2316.9	1900.8	1526.6	1343.6	1842.6	2932.7	2861.7	2029.1	1931.7	1822.6	1744.6	0.0150309	Yes
Ga0436389_026_302419_303681	14.2857	4	7	-	E	4-Hydroxyphenylpyruvate dioxygenase	61.5	159.3	143	52.6	206.6	178.8	65	55.6	229.6	27.9	37	196.1	110.9	115.1	132.8	34.3	242.7	417.3	0.74834	No
Ga0436389_026_30327_31082	11.5538	3	7	comB	H	2-phosphosulfolactate phosphatase family protein	252	105.3	101.6	145.5	117.2	109.2	396.6	366.1	112.6	513.6	372.4	96.9	594.5	665.1	132.6	810.4	136.5	163.3	0.597328	No
Ga0436389_026_303734_307321	2.51046	4	7	mfd	L	transcription-repair coupling factor	41.7	183.9	173.2	10.8	148.5	141.2	330.7	242	1023.7	100	50.2	462.6	971	500.8	1816.7	195	929.6	900.1	0.119196	No
Ga0436389_026_308331_309326	12.0846	4	9	gap1	C	type I glyceraldehyde-3-phosphate dehydrogenase	554.1	453.5	468.9	607.1	568	564.5	464.9	470.7	471.6	389	452.9	460.7	484.9	621.5	489	426.1	443.3	383.7	0.0321242	No
Ga0436389_026_3098_3670	20	4	13	-	S	hypothetical protein	618.5	332.6	295.7	397.6	345.2	314.4	2221.9	656.2	499.6	345.8	600.9	365.2	1152.3	1078.1	576.3	311.7	429.4	368	0.297811	No
Ga0436389_026_31144_31962	38.2353	7	17	-	S	carbon-nitrogen hydrolase family protein	349.8	339.4	333.8	281.3	327.7	293.1	263.1	367.1	505.9	541.3	435.2	416	409.5	324.7	487.1	647.8	440.8	469.7	0.139168	No
Ga0436389_026_311703_312554	4.59364	1	2	-	S	hypothetical protein	62.1	67.8	73.7	74.8	81.7	73.5	99.9	94.8	88.2	168.6	129.5	75.1	104.9	55.2	32.4	271.1	52.7	64.8	0.703617	No
Ga0436389_026_316959_318353	12.069	5	8	pmbA	S	TldD/PmbA family protein	191.1	104.3	100.7	231.4	119.3	124.8	360.6	376.1	136.8	443.2	427	150	377.1	253.6	124.4	667.9	116	147.8	0.702943	No
Ga0436389_026_318356_319816	17.6955	8	17	tldD	S	TldD/PmbA family protein	181.5	492.5	443	228.8	552.2	509.6	323	312.3	471.2	303.3	238.6	503.4	307.6	315.1	522.1	282.9	536.5	482.4	0.973155	No
Ga0436389_026_31969_33069	12.8415	3	5	-	M	N-acetylmuramoyl-L-alanine amidase	37.6	229.8	231.1	24.7	199.1	232.3	61.9	48.4	207.7	53	31.3	205	45.3	36.9	198.1	60.8	237.3	230.3	0.8801	No
Ga0436389_026_319856_320947	7.16253	2	5	acsF	H	magnesium-protoporphyrin IX monomethyl ester	51.4	57.1	67.7	78.9	84.1	77.2	163	206.3	287.9	206	140.7	215.3	194	104.5	167.8	288.3	205.5	328.9	0.00466315	Yes
Ga0436389_026_322784_325090	19.7917	13	26	zam	K	RNB domain-containing ribonuclease	520.4	737.3	699.6	504.6	704.2	645.2	583.4	652.2	1074.7	663.8	544.8	960.2	754.9	533	916.7	517.9	910.5	1260.4	0.710964	No
Ga0436389_026_331902_332084	11.6667	1	4	rpmF	J	50S ribosomal protein L32	123	111	102	138.6	170.5	177.5	295.8	475.3	281.3	738.9	647.2	214.4	744.7	270	96.3	848.2	153.6	271.5	0.458702	No
Ga0436389_026_332191_334164	13.5464	6	14	ftsH4	O	ATP-dependent zinc metalloprotease FtsH	55	241.4	219	47.6	287.1	257.1	104.8	65.6	354.9	37.7	42.9	259.3	157.6	117.1	386.4	55.1	317.8	336.4	0.933159	No
Ga0436389_026_334102_335097	3.32326	1	3	-	Q	cupin domain-containing protein	43	42.4	46.6	37.1	34.2	30.4	74.3	68.1	75.7	43.7	59.6	39	63.1	42	58.1	94.3	53.6	53.7	0.0484189	No
Ga0436389_026_335230_335505	47.2527	3	7	-	H	MoaD/ThiS family protein	202	65.5	54.3	178.3	69.6	55	382.1	375.8	106.8	240.9	289.3	68.4	574.1	613.5	228.1	186.6	117	52.1	0.0772504	No
Ga0436389_026_335561_336841	30.9859	11	22	-	E	threonine synthase	739.1	637.8	637.2	804.5	764.7	685.9	800.9	1013.5	625.9	2246	1648	708.9	861.6	809.5	418.3	1075.8	674	486.2	0.195171	No
Ga0436389_026_339934_341007	36.6947	14	74	cbbA	G	fructose-bisphosphate aldolase class II	2595.9	2898.5	2912.9	3884.1	5201.3	4901.2	3422.3	3816.9	3843.8	3536.4	3765.9	3932.1	2359.9	2047.8	1720.7	4188.2	3366.6	3768.3	0.000874633	Yes
Ga0436389_026_341101_342195	3.84615	2	4	mviM	S	Gfo/Idh/MocA family oxidoreductase	171.1	47	48.8	118.7	50.7	33.1	615.4	583.5	418	756.5	505.9	440.6	637.3	348.8	162.6	852.7	183	482.8	0.0589493	No
Ga0436389_026_344854_345756	47.6667	11	45	prkB	C	phosphoribulokinase	1363.6	1398.9	1314.8	1460	1728.5	1648.9	1037.5	1336.2	1892.5	1216.7	1348.1	1998.2	888	793.8	1000.3	1185	1188.2	1597.5	0.192857	No
Ga0436389_026_345838_346920	31.1111	8	19	leuB	CE	3-isopropylmalate dehydrogenase	544.2	608.9	585	487.9	549.8	563.4	530.6	508.2	565.5	482.1	503.5	612.7	692.9	712	518.3	506.7	435.2	408.2	0.117754	No
Ga0436389_026_346950_347978	9.94152	2	5	lpxD	I	UDP-3-O-(3-hydroxymyristoyl)glucosamine N-acyltransferase	73.4	148.1	159.3	68.6	154.6	137.1	79.8	101.7	167.6	139.9	114	103.5	92.3	79.1	140.7	68.5	150.9	122.7	0.991495	No
Ga0436389_026_348863_351214	3.06513	2	3	-	O	S8 family peptidase	130.7	36.9	39.1	71.7	30.2	26.7	324.7	350.9	28.6	216.1	244.6	16.4	297.1	224.6	80	154	17.7	12	0.351909	No
Ga0436389_026_357189_357524	19.8198	2	3	#N/A	S	hypothetical protein	131.3	63.6	75.9	29.3	14.5	13.7	301.9	216.3	46.3	105.8	82	30.7	166.8	108.8	50.1	335.2	28.7	44.1	0.546994	No
Ga0436389_026_357649_359166	5.54455	3	6	-	S	DUF1254 domain-containing protein	69.6	333.1	308.3	56	477.9	451.2	312	202.5	295.5	104.9	80.4	324.9	429.2	428.8	227.9	139.3	258.5	262.1	0.703617	No
Ga0436389_026_36540_38513	13.0898	8	19	acsA	H	acetate--CoA ligase	619.4	725.8	694	565.9	687.9	590.6	699.6	725.5	562.8	851.4	616.9	526.9	768.8	564.2	474.4	743.3	616.1	518.8	0.960822	No
Ga0436389_026_3667_4704	8.69565	3	4	trpS	J	tryptophan--tRNA ligase	39.7	208.3	220.2	31.7	226.1	200.6	104.4	118.5	554.9	161.7	95.8	472.2	109.4	48	155.9	219.5	329.6	745.9	0.521018	No
Ga0436389_026_373588_374766	11.7347	4	7	-	S	F420-0:Gamma-glutamyl ligase	73.8	165.6	153.1	97.8	151.5	168.5	148	156.3	603.5	178.8	145.1	593.9	240.1	199.7	139.6	290.1	265.5	629.7	0.537321	No
Ga0436389_026_374852_376231	8.061	3	5	-	T	PhoH family protein	120.2	240.2	234.9	99.8	221.2	204.6	126.2	129.9	236.3	99.7	123.9	227.8	97.8	85.8	228.5	66.7	172.2	194	0.923951	No
Ga0436389_026_376999_378378	3.7037	2	3	fumC	C	class II fumarate hydratase	106.4	52.1	43.1	111.7	27.2	31	464.1	321.1	89.7	160.8	97.5	24.3	188.5	175	21	149	42.5	28.8	0.19373	No
Ga0436389_026_378378_378947	11.6402	2	4	-	CO	thylakoid membrane photosystem I accumulation factor	51	72.9	73.6	33.3	65.7	50	88.6	86	80.7	41.5	36.1	48.4	125.5	128.4	118.8	49.8	133.3	99.8	0.0137926	Yes
Ga0436389_026_381291_382052	21.7391	4	7	hisA	E	1-(5-phosphoribosyl)-5-[(5-phosphoribosylamino)methylideneamino]imidazole-4-carboxamide isomerase	60.8	97	97.8	67.9	143.6	153	58.4	58.4	114.1	65.7	64.2	118.4	48.2	50.7	68.6	57.6	94	114	0.417949	No
Ga0436389_026_383156_384073	36.0656	9	17	-	GM	NAD-dependent epimerase/dehydratase family protein	519	801.6	782.1	422.8	582.3	564.2	398.9	378.4	654.2	603.8	600.7	658	462.2	320.3	485.3	652.2	601.6	728.5	0.120158	No
Ga0436389_026_387543_388010	4.51613	1	3	-	S	CBS domain-containing protein	47.5	38.8	34	32.2	24.8	27.2	59.3	81.5	18.2	137.5	100.8	21.2	74.4	35.7	26.8	262.3	24.2	4.8	0.834313	No
Ga0436389_026_39316_39780	9.09091	1	4	-	O	peroxiredoxin	277.5	237.3	232.2	176.8	136.4	127.5	166.2	168	116.1	159	149.6	112.7	84.2	103.1	119.9	95.9	89.6	57.4	0.000840212	Yes
Ga0436389_026_400205_401221	3.5503	1	2	-	P	ABC transporter substrate-binding protein	43.9	89.6	86.9	22.9	71.6	73.8	11.4	29.6	22.3	32.1	25.8	41.2	38.7	25.3	25.5	29.8	20.7	8	0.0513228	No
Ga0436389_026_406021_406554	33.3333	4	8	-	P	ferritin	1019.9	821.8	767.7	99.8	456	399.6	444.8	419.5	313.3	249.1	359.5	259.2	468.5	499.6	558.1	382	259.1	136.5	0.00291824	Yes
Ga0436389_026_411109_412116	32.2388	8	16	-	P	phosphate ABC transporter substrate-binding protein PstS	981.4	802	738.1	167.1	132.7	129.5	437.8	403.4	215.3	514.2	268.9	139.7	716.9	406.9	290.6	780.6	205.8	294.7	0.0489143	Yes
Ga0436389_026_416356_417222	16.6667	5	7	dapB	E	4-hydroxy-tetrahydrodipicolinate reductase	148.2	215.8	206.3	97.8	195.2	163.8	359.3	302.7	320	187.6	182.4	254.2	228.2	292.7	256	186.6	271	313.6	0.0254796	Yes
Ga0436389_026_419705_420244	20.1117	3	6	apt	F	adenine phosphoribosyltransferase	78.3	244.4	239.4	52.4	228	212.7	107	89.4	183.7	128.7	97.7	190.4	95.9	50.7	133.9	167.8	184.1	175.7	0.649261	No
Ga0436389_026_42286_43002	28.1513	4	7	msrA	O	peptide-methionine (S)-S-oxide reductase MsrA	182.7	78.6	77.7	304.7	100.4	86.8	236.8	238.3	64.2	234.1	240	67.9	154.1	197.2	44.9	191.4	53.3	34.8	0.85762	No
Ga0436389_026_425305_425562	62.3529	2	8	-	S	DUF4912 domain-containing protein	130.8	379.8	285.1	59.4	216.9	213.1	106.7	76.1	109.6	81.8	80.2	102.3	85.2	103.5	146.7	45.2	108.9	111.2	0.112652	No
Ga0436389_026_45716_46756	8.09249	2	7	trpD	F	anthranilate phosphoribosyltransferase	278.5	189.9	201	67	73.2	83.8	97.4	102.4	94.3	60.4	65.6	85.8	58.1	89.9	130.5	127.3	97.8	75.3	0.00249877	Yes
Ga0436389_026_48822_50645	5.43657	4	6	rlmB	J	23S rRNA (guanosine(2251)-2'-O)-methyltransferase RlmB	38.4	171.5	175.1	31.9	129.1	153.1	47.4	53.5	204.5	125.7	61.1	213.2	76.3	44.9	285.4	251	458.6	503.9	0.0635554	No
Ga0436389_026_50709_50960	27.7108	2	7	-	S	DUF1816 domain-containing protein	390.9	238.2	240.1	263.2	218.5	237	264	222.6	122.9	189.9	223.6	127.8	159.2	191.1	100.8	141.2	135.4	58.1	0.0877637	No
Ga0436389_026_51005_52477	27.551	9	23	gatA	J	Asp-tRNA(Asn)/Glu-tRNA(Gln) amidotransferase subunit GatA	483.2	526	498.4	541.5	484.6	440.4	831.5	919.1	404.7	684.6	683.5	491.4	679.9	574.2	301.9	997	501.2	367.8	0.789136	No
Ga0436389_026_57453_57722	17.9775	2	5	rpsO	J	30S ribosomal protein S15	87.1	215.5	200.9	89.3	226.5	218.8	85.9	85.8	304.9	101.2	69.3	197	99.9	89.4	356.3	158.8	434	432.4	0.468015	No
Ga0436389_026_6330_8177	9.9187	6	8	thrS	J	threonine--tRNA ligase	316.6	110.5	119.6	251.1	97.8	81.4	278.8	304.9	114.3	302.4	269.2	75.1	316.6	278.3	120.9	454.2	287.4	277.5	0.536636	No
Ga0436389_026_66694_67221	29.7143	4	14	-	S	pentapeptide repeat-containing protein	407	387.4	328.1	180.1	279.6	271.6	420.9	258.2	366.1	259	248.9	331.3	207.7	270.7	265.9	232.3	574.6	568.9	0.204552	No
Ga0436389_026_73288_74271	16.8196	5	12	pdhB	C	alpha-ketoacid dehydrogenase subunit beta	399.4	671	655.5	524.9	885	769	595.7	587.2	658	467.5	576.3	706.5	402.1	322.1	511.8	404.7	618.7	418.2	0.232174	No
Ga0436389_026_79101_79475	17.7419	2	14	psb28	S	photosystem II reaction center protein Psb28	601.2	554.3	487.2	335	624.4	587	489.1	471.6	363.9	490.6	418	447.5	550.9	447.9	346.3	551.2	353.6	346	0.703617	No
Ga0436389_026_82900_83418	51.7442	9	26	apcF	C	allophycocyanin subunit beta	595.4	693.2	673.1	664	694.3	714.9	772.7	807.4	736.5	721.4	670.8	908.6	1026.8	836.6	542.2	709.6	1241.7	1276.1	0.336295	No
Ga0436389_026_83466_84662	20.1005	7	21	spt	E	alanine--glyoxylate aminotransferase family protein	781.8	549.8	515.1	827.7	640.5	617.6	804.6	852.9	516.5	625.3	677.4	403.4	623.4	692.1	548.7	890.3	818.5	654.8	0.55478	No
Ga0436389_026_9242_10216	7.40741	3	3	thrB	F	homoserine kinase	16.2	228.6	222.1	4.8	179.9	127.4	199.4	210.3	164.8	296.8	103.6	160.3	427.9	537	162.4	138.1	277.4	195.1	0.27289	No
Ga0436389_026_99579_100268	53.7118	12	26	rps2	J	30S ribosomal protein S2	509.7	526.3	572.2	865.8	714.6	613.5	873.9	946.7	674.2	1002.1	1018.1	666.6	854.2	820.1	768.9	1133.4	838	890.7	0.0793314	No
Ga0436389_027_11557_11769	28.5714	3	15	-	S	DUF2862 domain-containing protein	1136.5	581.8	521.5	696.6	743.7	785.4	618.4	655.4	440.7	571.3	770.4	422.7	449.9	500	621.8	534.6	399.4	314.8	0.366917	No
Ga0436389_027_14982_16322	5.15695	2	3	sun	J	16S rRNA (cytosine(967)-C(5))-methyltransferase	49.2	137.1	117.2	111.7	132.9	96	157.7	144.7	224.3	191.3	110.2	219.8	102.5	147.8	204.1	134.1	274	374.1	0.207875	No
Ga0436389_027_19149_19844	21.2121	4	8	-	K	response regulator transcription factor	108.6	180.4	200.9	106.6	181.4	168.7	162.5	136.2	198	103	67.2	143.9	218.4	186.9	190.8	110.5	132.8	160.6	0.1945	No
Ga0436389_027_22226_22645	16.5468	1	15	-	NU	prepilin-type N-terminal cleavage/methylation domain-containing protein	402.2	427	423	525.3	336	233.8	311.2	311.4	270.4	249.8	549.1	516.5	507.1	433.3	383.7	223.7	390.1	394.7	0.595325	No
Ga0436389_027_31953_33761	7.47508	5	7	lepA	M	translation elongation factor 4	76.1	206.7	210.2	60	201.3	200.8	418.7	457.7	263.1	412.1	233.6	197.1	314	222.8	346.5	502	246.2	212.3	0.23911	No
Ga0436389_027_33903_34205	38	3	7	nifU	O	NifU-like domain	69.9	175.1	168.4	41.4	236.3	246	137.4	108.2	271.9	93	53.1	85.1	157.3	144.3	480.3	117.5	220.3	113.3	0.596078	No
Ga0436389_027_39156_40481	28.7982	10	17	serS	J	serine--tRNA ligase	554.8	294.7	299.5	604.4	322.9	268.5	1550.7	1924.4	1022.7	2743.2	1777.7	890.2	1550.8	823.4	295	3359.6	537.4	1232.2	0.272574	No
Ga0436389_027_43269_43889	9.70874	2	3	#N/A	S	hypothetical protein	61.7	113.7	105.2	74	80.9	72.3	139.5	92	267.3	68.9	71.1	105.7	125.8	102.6	491.9	84.2	226.5	117.2	0.535372	No
Ga0436389_027_43889_46591	12.3333	8	18	#N/A	S	hypothetical protein	548.7	474.8	470.6	402.9	247.5	244.5	684.2	648.5	471.8	506.8	522	251.2	830.6	713.4	364.6	718.3	694.6	565.5	0.119196	No
Ga0436389_027_4812_6317	25.7485	11	22	-	P	sulfatase-like hydrolase/transferase	913.4	282.4	285.7	828	291.7	303.1	866.4	1004	437.4	883.4	856.3	315.4	709.2	681.2	432.5	874.7	365.5	399.2	0.863824	No
Ga0436389_027_49480_51609	48.6601	29	129	pnp	J	polyribonucleotide nucleotidyltransferase	7577.9	7498.1	7198.8	7629.8	6821.9	6392.1	4336.6	4730	5079.3	4174.1	5495.3	5348.9	3504.8	4270.4	4525.3	3906.9	5178.2	4348.1	0.000538839	Yes
Ga0436389_027_54441_55385	7.96178	2	4	-	L	hypothetical protein	100.3	148.2	142.4	55	157.8	154.7	389.8	329.8	131	152.3	115.6	166.6	408.4	506.2	74.9	176.4	150.6	153.8	0.302158	No
Ga0436389_027_8639_9517	20.2055	4	6	glyQ	J	glycine--tRNA ligase subunit alpha	58.5	71.3	62.3	57.9	65	56.7	81	124	58.4	76.4	101.6	68.1	46.7	48.9	49.8	74.9	67.9	39.7	0.24338	No
Ga0436389_029_10758_11861	5.99455	2	5	coaE	H	oxygenase MpaB family protein	72.9	47.7	51.3	62.4	42.6	48.7	125.8	136.4	232.6	131.9	102.7	247.2	269.1	286.8	88.5	230.2	425.9	701.5	0.0416974	Yes
Ga0436389_029_16072_17667	18.4557	9	17	nirA	C	ferredoxin--nitrite reductase	86.6	1020.2	986.3	73.9	1082.5	970.2	139.7	186.6	428.5	417.4	332.7	396.9	335.2	165	604.3	436.8	713.5	693.7	0.597328	No
Ga0436389_029_19276_20589	45.5378	20	89	nrtA	P	ABC transporter substrate-binding protein	8038.9	6352.1	6213.6	5756.8	7538.1	6693.3	3009.1	2473.9	1801.6	2722.6	1704.1	1122.5	3504.7	3695.6	2463.2	2935.2	1572.5	1465.3	0.000222036	Yes
Ga0436389_029_21478_23514	7.22714	4	5	nrtC	P	ABC transporter substrate-binding protein	167.2	98.9	113.7	149.9	166.9	174.5	143	173.5	190.4	178.7	139.3	117.8	235.8	226.3	284.8	209.6	137.9	163.7	0.0256291	Yes
Ga0436389_029_23553_24386	14.8014	3	5	nrtD	P	ATP-binding cassette domain-containing protein	56.8	152.3	139.6	41.9	198.9	166.8	64.7	59.5	42.2	98.6	52.4	31.3	44.6	22.7	61.7	176.1	48.7	53.7	0.408256	No
Ga0436389_029_24959_27157	5.05464	2	2	narB	C	nitrate reductase	28	33.6	39.8	35.8	41.5	35.3	31.6	31.5	29.4	31.2	26.7	23.9	13.2	28.3	34.1	40.4	29.7	27.7	0.372139	No
Ga0436389_029_28040_30472	8.88889	7	10	xfp	H	phosphoketolase family protein	55	739.2	702.2	19	400.1	352.1	100.8	107.9	560.7	50.1	65.5	372.2	270.5	212.2	650.1	95.4	425.6	379.1	0.77556	No
Ga0436389_029_40651_42792	16.9705	11	16	ppk	H	polyphosphate kinase 1	96.4	669.5	615.2	83.9	561.2	536.4	50.9	71.3	766.4	161.1	130.7	667.9	80	64.4	651.7	75.1	571.5	632.9	0.976365	No
Ga0436389_029_46607_47680	9.2437	4	12	aroG	E	3-deoxy-7-phosphoheptulonate synthase	90.6	158.9	164.6	81.9	152.6	134.4	787.9	746.1	835.5	1123.7	610.1	523.2	1019.9	865.3	702.8	1015.6	528.7	770.2	0.00373629	Yes
Ga0436389_029_47829_50471	25.3409	19	51	acnB	C	bifunctional aconitate hydratase 2/2-methylisocitrate dehydratase	2298.6	1714.6	1618.4	1036.7	1182.3	1004.7	2214.6	2242.9	2170.7	2004	1239.5	1298.7	1773.1	1436.3	1149.8	3461	1360	1999.9	0.191554	No
Ga0436389_029_60466_61059	43.1472	7	21	-	S	photosystem II protein PsbQ	348.1	753.4	708.3	410.4	1136.1	933.8	643.3	883.5	1147.7	976.3	668.3	1023.9	607	646.2	1202.7	1074.1	910.8	897.8	0.760851	No
Ga0436389_029_62289_64193	54.7319	35	146	dnaK2	O	molecular chaperone DnaK	6443.6	5837.6	5456.5	3963.1	5615.7	5679.7	7590.3	6347	6322.4	4074.2	4661.5	5203.3	6263.2	6034.9	4495.2	3922.4	4969.4	5406.2	0.113133	No
Ga0436389_029_65869_66231	50.8333	5	27	rps6	J	30S ribosomal protein S6	556.3	659.1	690.3	737.8	1374.3	1202.4	899.2	952.9	694.7	845.3	769.9	743.6	1038	1199.8	675.8	1071.1	606.1	541.4	0.333382	No
Ga0436389_029_66995_68209	48.5149	16	38	argG	F	argininosuccinate synthase	1787.2	942.7	904.3	2048.3	913.4	831	1927.2	2139.2	1485.3	2032	2041.4	1464.2	1758.3	1344.7	494.3	1662.7	1052.9	1731.9	0.540118	No
Ga0436389_029_68542_68814	27.7778	3	3	-	S	DUF3134 domain-containing protein	53.3	47.6	42.9	97.8	77.2	68.1	44.1	86.3	178.4	63.3	71.9	87.1	31.7	25.8	476.9	74.6	164	94.1	0.849587	No
Ga0436389_029_70514_71719	13.4663	5	9	purT	F	formate-dependent phosphoribosylglycinamide formyltransferase	137.9	137.3	149.7	98.1	110.6	120.2	187.3	185.7	228.6	187	145.6	201.6	250.4	292.2	130.7	208.6	164.6	270.5	0.120227	No
Ga0436389_029_72789_73283	45.122	5	14	-	P	TerB family tellurite resistance protein	444.2	332.3	298.9	348	352.7	341.7	373	454.1	323.8	684.1	677.4	495.1	261.8	269.7	311.3	719.1	250.9	314.7	0.15485	No
Ga0436389_029_79625_81022	7.52688	3	4	gad	E	glutamate decarboxylase	68.8	208	198.6	42.5	139.1	135.3	131.7	160.5	141.6	85.6	50.8	119	611	414.3	157.2	90.6	131	128	0.0811105	No
Ga0436389_029_89163_89789	41.8269	7	14	-	S	alpha/beta hydrolase	364.7	549.5	507	249.9	445.4	403.6	277	231.5	618.5	222.4	258.7	491.5	384.5	280.1	641	226.2	558.3	564.9	0.900587	No
Ga0436389_029_89839_90942	28.8828	7	16	thrC	E	threonine synthase	629.8	644.4	637	555.6	543.7	530.5	415.8	505.6	390.1	331.7	424.9	385.7	293.4	318.9	378.2	288.4	346.6	230.6	0.000137732	Yes
Ga0436389_029_91292_92479	31.3924	9	27	dnaN	L	DNA polymerase III subunit beta	1211.7	1116.6	1116	1153.9	906.5	848.4	1288.5	1206.8	826.1	965.5	1117.1	894.7	1563.3	1621.2	863.7	1001.5	899.8	882.1	0.395818	No
Ga0436389_029_93403_95772	13.4347	9	13	purL	F	phosphoribosylformylglycinamidine synthase subunit PurL	152.6	592.7	572.8	167.1	668.4	593.9	200.2	171.7	550.5	120.7	157.3	529.2	494.7	360.4	492.6	105.6	503.6	363.1	0.844613	No
Ga0436389_029_958_1443	11.8012	2	4	-	H	molybdenum cofactor biosynthesis protein MoaE	21.2	33.9	24.5	16.5	39	36.2	319.8	284.6	51.4	46.1	38.6	36.1	1085.2	1914.7	57.5	92.7	49.4	24.7	0.12178	No
Ga0436389_029_95811_97331	9.28854	5	8	purF	F	amidophosphoribosyltransferase	367	300.4	282.4	503	397.4	406.1	398.8	350.7	439	303.1	289.7	366.1	218.4	289.2	396.1	255.4	354.4	332.1	0.159394	No
Ga0436389_029_98382_99137	3.58566	1	2	-	S	phytochelatin synthase family protein	49.6	65.5	53.9	58.9	32.9	29.6	89.5	101.6	60	219.4	147.2	75.9	105.7	84.6	59.2	107.2	50.2	37.3	0.118155	No
Ga0436389_030_12641_13579	8.65385	2	6	-	M	LysM peptidoglycan-binding domain-containing protein	30.2	105.2	120	38.3	121	129.1	68.6	78.2	144.3	76.2	56.3	158.4	51.2	53.8	281.6	89.6	208.4	193.2	0.842921	No
Ga0436389_030_17649_18806	33.5065	10	26	-	M	efflux RND transporter periplasmic adaptor subunit	801.2	747.4	759.9	836.9	942.2	972.8	816.2	836.8	675.7	903.2	854.8	726.6	585.5	678.3	766.2	863	699.5	651.6	0.14886	No
Ga0436389_030_22588_23661	20.7283	6	15	-	M	efflux RND transporter periplasmic adaptor subunit	644.6	466.1	460.6	383.9	347.7	407.8	797	650	483.1	592.4	484.7	359.3	1127.3	1232.8	654.9	796	424.2	464.2	0.051828	No
Ga0436389_030_26116_26676	52.6882	8	63	-	S	alpha/beta hydrolase	2809.7	2584.7	2594.9	1022.1	1857.1	1267.1	1987.7	1851.4	1595.5	1560	1321.5	1505.5	2018.7	2087.1	1506.2	1105	1386.9	1508.2	0.0035089	Yes
Ga0436389_030_27016_27483	21.9355	4	10	bcp	O	thioredoxin-dependent thiol peroxidase	716.1	841.7	849.3	567.7	724.8	707.5	594.5	659	579.8	429.1	581.6	645.5	836.4	818.6	767.8	413.4	698.5	407.2	0.0393266	Yes
Ga0436389_030_31004_33337	12.9987	9	47	hflX	O	GTPase HflX	4640.5	2946.7	2864.3	2864.3	3002	3095.4	2532	2741.4	2582.2	1960.6	3161.7	2264.7	1597.7	2249.9	1800.5	1601.7	2165.3	1983.8	0.0589253	No
Ga0436389_030_34763_35467	17.094	5	7	trkA	P	TrkA family potassium uptake protein	87.4	239.3	240.2	36.3	146.2	160.3	177.3	208.3	228	953.3	609	167.5	371.3	207.6	266.4	803.7	201	195.1	0.344403	No
Ga0436389_030_37202_37510	9.80392	1	3	-	S	hypothetical protein	90.2	82	76.8	63.8	73.8	67.2	102.9	159.7	130.1	119.6	91.7	118.8	81.4	77.7	41.2	161.8	67.4	135.9	0.0959751	No
Ga0436389_030_37601_37846	66.6667	4	13	-	S	hypothetical protein	196.3	455.9	285.8	192.3	721.5	804.8	154.4	165.4	411.4	160.5	192.3	568.4	113.6	156.1	292.3	139.5	360.9	437.3	0.457101	No
Ga0436389_030_38087_39844	9.74359	5	6	-	S	ABC-F family ATP-binding cassette domain-containing protein	17.4	67.9	69	22.9	73.1	69	153.8	155.5	259.4	62	60.8	205	677.5	403	240.1	129.3	187.8	330.1	0.0352583	Yes
Ga0436389_030_40722_41879	26.2338	9	14	-	M	trypsin-like peptidase domain-containing protein	203	416.5	437.8	83.9	279.8	308.7	341.2	328.3	560.1	728.5	504	453.2	447.3	248.9	567.8	1194.8	489.6	572.6	0.196199	No
Ga0436389_030_42484_42870	46.0938	5	13	-	S	hypothetical protein	369.9	607.1	620.5	310.2	613.8	576.9	496.8	534	495.5	418.1	438	387.9	387.7	357.8	593	527	348.8	226.5	0.680746	No
Ga0436389_030_4887_6533	22.2628	8	21	pgm	G	alpha-D-glucose phosphate-specific phosphoglucomutase	577.3	598.8	573.9	510.6	519	477	607.8	632	677.9	561.9	561.9	605.8	858	690.7	1377	714.9	668.9	510.7	0.0952405	No
Ga0436389_030_9106_9573	32.9032	4	7	-	S	hypothetical protein	172.2	72.6	63.5	164.1	68.8	77.9	315.1	251	161	315.4	229.2	106.8	363.7	256.5	57.5	267.2	79.4	143.2	0.504794	No
Ga0436389_031_11820_12821	28.5285	8	22	hemB	H	porphobilinogen synthase	738	926.7	879.8	547.2	580.7	537	446.3	535.1	648.5	353.6	332	596.7	655.3	506	850.4	401.5	635.3	583.9	0.0572361	No
Ga0436389_031_14039_14512	22.9299	4	7	-	CO	hypothetical protein	104.4	181.7	197.7	87.2	227.5	241.1	152.6	134.9	147.7	143.7	148.9	148.6	131	109.8	156.6	186.1	250	253.2	0.291314	No
Ga0436389_031_24793_25269	12.6582	2	6	-	S	hypothetical protein	509.9	128	102.8	522.9	97.1	94.1	503	608.8	203.2	329	351.8	180.7	413.3	393.8	213.6	323.9	123.2	209	0.768214	No
Ga0436389_031_25370_28978	4.57571	5	8	smc	D	chromosome segregation protein SMC	123.4	259.2	244.1	91.4	157.7	160.4	170.6	139.5	322	237.2	235.1	240.6	366.5	188.7	299.5	686.1	241.6	435.3	0.14886	No
Ga0436389_031_289_642	35.8974	4	6	-	S	hypothetical protein	124.3	371.6	337.7	98.7	472.6	407.7	134.4	189.8	398.4	235.3	212.2	392.3	215.6	147	550.9	430.7	363.5	168.9	0.990699	No
Ga0436389_031_29071_30279	25.3731	7	12	-	S	PRC-barrel domain-containing protein	213.9	531	536.2	204.5	541.4	540.2	260.1	270.6	632.9	310.8	240.6	731.5	259	245.4	606.5	372.2	821.5	755.5	0.772545	No
Ga0436389_031_30298_30714	21.7391	2	4	msrB	C	peptide-methionine (R)-S-oxide reductase MsrB	103.4	46.8	44.7	173.5	58.7	64.8	197.5	199.5	62.3	156.3	128.9	48.8	235.5	217.1	22.5	135.3	41.3	42.9	0.648711	No
Ga0436389_031_32334_33683	26.5033	8	18	liuD	I	methylcrotonyl-CoA carboxylase	164	273.9	275.6	167.4	271.1	246.8	317.8	324.6	444.2	300.3	249.1	360.1	524.2	476.9	491.2	344.5	532.5	528.5	0.0084247	Yes
Ga0436389_031_34313_35287	9.5679	2	3	ycf66	S	hypothetical protein	68	124	101.6	80.3	168.5	171.2	111.9	107.3	173.7	73	87.9	147.6	156.2	132.8	237.5	74.4	208.8	135	0.580478	No
Ga0436389_031_36594_38615	7.57801	4	8	mcyH	S	ABC transporter ATP-binding protein/permease	59.4	122.5	127.5	73.4	151.8	184.1	153.5	162.3	123.8	108.9	102.5	159.9	398.3	268.7	97.8	182.3	312.7	213.6	0.247532	No
Ga0436389_031_38686_39030	38.5965	2	2	hit	FG	histidine triad nucleotide-binding protein	15.6	38.3	33.7	14	22.7	25.5	26.6	41.1	41.1	55.6	41.3	30.1	53.5	34.4	28.2	62.1	30.1	37	0.393179	No
Ga0436389_031_40957_41127	14.2857	1	3	rpsU	J	30S ribosomal protein S21	138.1	34.5	39.8	218.2	20.2	19.9	112.9	120.1	121	78.5	119	63.9	54.1	83.3	172.9	64.4	64.2	116.8	0.960822	No
Ga0436389_031_41189_42022	18.4116	5	17	-	C	DUF3747 domain-containing protein	1231.7	848.5	843.6	731.8	581.5	629.7	398.5	500	464.2	422.6	514.2	556	543.9	723.3	1011.6	598	661.5	445	0.0393266	Yes
Ga0436389_031_46366_48477	16.7852	10	17	-	IQ	bifunctional aldolase/short-chain dehydrogenase	571.8	329.2	313.7	472.4	289.4	303.3	1000.6	1131.5	495.3	670.8	664.4	329.2	694.2	863.8	615.2	879.8	401.4	292.6	0.210352	No
Ga0436389_031_52307_53371	26.2712	8	15	-	M	sulfurtransferase	977	386.4	387.7	799.4	637.9	587.9	881.4	934.8	510.8	496.5	520.8	372.8	407.5	654.4	670.6	484.3	451.1	422.3	0.472831	No
Ga0436389_031_54371_55471	18.306	6	10	mtnA	J	S-methyl-5-thioribose-1-phosphate isomerase	213.2	169	151.1	196.5	140.3	126	261.5	410.1	744.3	431.1	394.8	487.2	247.3	197.5	696.4	487.8	373.7	458.8	0.1945	No
Ga0436389_031_6303_6521	51.3889	6	20	-	S	hypothetical protein	822.3	1252.3	791.8	1064.7	966	1224.8	1121.8	921.5	1421.2	629.4	1233.5	1256.8	460.8	490.1	604.4	481.8	749.4	1127.4	0.178013	No
Ga0436389_031_645_1070	17.0213	2	6	-	S	hypothetical protein	170.4	27	23.8	148.6	25.8	27.5	292.7	285.1	69.3	265.6	211.7	74.9	266.6	251.1	46.2	280.4	49.4	70.2	0.585881	No
Ga0436389_031_6588_7580	6.06061	2	4	obg	S	GTPase ObgE	101.6	36.9	32	73.2	26	34.6	199.5	139.5	25.9	222.2	134.1	28.2	568.7	345.8	22.7	184.4	25	9	0.352563	No
Ga0436389_031_71970_73448	12.8049	6	8	-	S	DUF1254 domain-containing protein	82.5	107.2	106.3	9.1	135	136.8	157.7	137.8	240.1	141.4	100.9	311.5	84.8	63.4	285.4	979	172.1	292.8	0.359334	No
Ga0436389_031_74991_76298	8.50575	3	3	sufS	H	SufS family cysteine desulfurase	29.7	76.6	77.3	23.6	45.3	48.8	60.3	75.1	107.3	33.1	40.4	46	88.2	89.8	95.9	15.4	115.5	68.3	0.283569	No
Ga0436389_031_76295_77575	20.1878	8	12	sufD	O	Fe-S cluster assembly protein SufD	495	307.4	286.2	598	301.7	301.1	749.5	703.1	383.1	471.6	579.5	322	932.5	831.2	312.2	784	559	496.4	0.444105	No
Ga0436389_031_7645_8883	6.5534	3	4	malK	P	ATP-binding cassette domain-containing protein	64.9	117.5	124	49.3	139.7	126.5	112.3	71.1	200.9	43.8	50.6	116.4	36	35.4	341.3	65.7	162.3	121	0.960822	No
Ga0436389_031_77577_78380	22.8464	5	10	sufC	O	Fe-S cluster assembly ATPase SufC	286.1	402.6	399.9	234	420.1	362.3	370.2	297.4	462.2	186.1	202.6	314.4	282	260.4	442.3	335.6	660.2	553.7	0.20062	No
Ga0436389_031_78454_79896	13.75	8	17	sufB	O	Fe-S cluster assembly protein SufB	396.5	279.4	282.6	596.3	378.4	309.5	1008.3	807.9	531.6	751.2	567.7	416.2	674.7	647.7	823.9	687.2	519.5	484.9	0.0680278	No
Ga0436389_031_79914_80279	38.0165	3	9	ftrC	C	ferredoxin:thioredoxin reductase	156.8	242.8	202.7	201.4	328.8	300.3	101.5	133.1	344.2	117.6	112.4	283.4	85.1	95.7	626.6	112.8	278.2	169.6	0.947866	No
Ga0436389_032_10755_11810	17.3789	5	9	fabH	I	beta-ketoacyl-ACP synthase 3	33.1	236	222.6	32.1	186.2	164.5	52	67	312.7	64.3	34.6	269.4	710.3	66.4	320.5	84.4	465.3	449.4	0.580478	No
Ga0436389_032_11838_12710	15.1724	3	5	fabD	I	ACP S-malonyltransferase	136	66.7	71.8	124.1	59.3	64.8	300.1	262.1	108.2	135.6	144.8	81	395.6	390.4	91	123.6	170.5	178	0.168713	No
Ga0436389_032_1569_2366	22.6415	4	11	rpaA	K	response regulator transcription factor	82.1	255.1	218.4	125.2	185.9	176.4	78.1	113.9	215.2	136.1	129.1	262.5	90	100.6	188.9	143.9	173.7	190.3	0.883259	No
Ga0436389_032_16414_16842	46.4789	6	15	rbp3	S	RNA-binding protein	260	249	227.1	526.3	1010.4	1043.1	528.6	506.9	545.6	340.6	480.4	485.5	286.3	452.5	644.2	347.5	685.1	558.6	0.0463722	No
Ga0436389_032_17800_18822	17.6471	4	6	-	P	aromatic ring-hydroxylating dioxygenase subunit alpha	81.5	125.1	116.8	85.1	91.8	100.2	52.3	83.4	161.6	117.7	102.1	107.6	53	57.8	235.6	97.7	213.1	218	0.662092	No
Ga0436389_032_18824_19840	2.36686	1	3	-	P	aromatic ring-hydroxylating dioxygenase subunit alpha	134.9	154.5	154	169.2	145.2	183.9	174.3	145.9	128.9	197	271.1	215.5	291.6	344.3	248	191.3	196	186.3	0.00283184	Yes
Ga0436389_032_26504_27268	4.33071	1	2	-	D	MinD/ParA family protein	125.7	67.1	64.9	68.3	32.5	40.5	144.3	103.8	79.2	90.3	93.8	62	97.3	99.4	34.2	104.8	41.4	61.7	0.442724	No
Ga0436389_032_28769_30382	5.95903	2	2	-	MU	TolC family protein	36.4	27.1	24.9	29.9	23.7	20.7	44.3	41.2	94.2	50.5	30	61.7	66.6	36.4	438.4	56.1	149.9	104.1	0.526502	No
Ga0436389_032_293_556	50.5747	6	21	-	S	hypothetical protein	1269.3	1544.3	1573.7	475.7	727.7	726.2	459.4	374.4	654.6	252.6	387	595.8	254.2	444.9	966.5	307.6	595.1	455.4	0.00369761	Yes
Ga0436389_032_31305_32726	9.93658	5	6	pds	C	15-cis-phytoene desaturase	226.4	223.5	244.5	286.9	324.9	314	292.6	300.9	466	233.4	296	409.9	157.6	162.1	375.1	186	363.9	497.5	0.626719	No
Ga0436389_032_32891_33238	42.6087	4	14	ndhM	C	NAD(P)H-quinone oxidoreductase subunit M	309.6	462.8	364.5	184.4	404.6	381.8	240.7	262.3	365.5	297.8	274	330.8	239.5	239.1	344.6	487.4	296.3	257.1	0.789382	No
Ga0436389_032_33968_34969	15.9159	5	7	rbcR	K	LysR family transcriptional regulator	194.5	194.1	224.7	157.7	103.8	96.1	631.8	469.4	142.3	218.6	187.8	131.5	266.7	249.1	154.4	328.2	165.4	171.2	0.217707	No
Ga0436389_032_35938_37950	3.28358	3	5	ndhF1	CP	NAD(P)H-quinone oxidoreductase subunit 5	12	77.5	91.6	3.7	90.5	89.7	430.7	555.9	588	887.4	440.6	396.6	320.3	94.1	118.8	856.9	250.7	625.4	0.0251348	Yes
Ga0436389_032_41323_42405	24.4444	9	16	cugP	H	sugar phosphate nucleotidyltransferase	357.6	788.4	750.9	333	710.5	662.7	248.7	267.7	994.6	252.5	262.8	841.3	333.3	272.8	581.3	240.1	726.5	1291.1	0.877552	No
Ga0436389_032_43693_44277	9.27835	2	3	-	S	CYTH domain-containing protein	46.2	201.4	192	23.6	116.6	114	146.2	171	238.3	201.7	151.1	146.9	205.7	342.5	477.7	286.4	198.8	176.4	0.0782398	No
Ga0436389_032_46280_46882	39	7	23	ndhI	C	NAD(P)H-quinone oxidoreductase subunit I	1047.3	629.4	651.6	1009.8	456.4	430.2	1038.5	978.5	409.5	1079.5	993.3	378	1015.2	1014.4	418.9	905.4	255.6	222.3	0.826837	No
Ga0436389_032_48164_49306	13.9474	5	7	gltA	C	citrate synthase	167.6	357.6	334.8	111.5	202.1	201.4	215.2	164	236.2	156.3	108.3	191.1	175.3	146.9	254.2	140.7	224.6	221.3	0.333382	No
Ga0436389_032_49450_49980	15.9091	2	3	sixA	T	phophohistidine phosphatase SixA	45.1	152.9	147.5	32.4	120.5	139.8	27	37	97.5	30.7	44.1	169.9	31.7	44.6	134.3	27.9	140.4	129.5	0.8801	No
Ga0436389_032_53894_55153	32.4582	10	20	trpB	E	tryptophan synthase subunit beta	554.1	461.1	447	476.6	401.6	354.6	884.5	854	600.2	922.7	656.9	441.8	854.5	700.3	536.4	833.3	430.2	529.7	0.244287	No
Ga0436389_032_56652_57287	36.019	4	10	cysC	F	adenylyl-sulfate kinase	563.7	532	503.2	429.9	564.9	530.1	247	365.8	329.5	210.4	349.2	358	186.8	248.2	226.1	193	302.2	218.2	0.00106422	Yes
Ga0436389_032_62224_63021	31.3208	6	11	ycf29	K	response regulator	504.8	509.8	459.4	314.1	349.5	337.5	337.2	343.3	291.2	324.4	292.3	333.3	236.3	217.3	258.9	426.7	201.1	191.2	0.0188542	Yes
Ga0436389_032_6540_7061	17.341	2	3	ycf3	NU	photosystem I assembly protein Ycf3	31	87.8	81.4	46.4	145.2	114.6	25.4	39.4	153.1	81.1	53.6	107.6	47.8	30.4	157.1	94.6	107.8	112.8	0.926265	No
Ga0436389_032_67162_68346	23.8579	10	28	ndhH	C	NAD(P)H-quinone oxidoreductase subunit H	804.1	1145.9	1109.8	580.1	766.7	681.3	664.8	662.4	886.4	485	494	711.3	664.3	722.8	1118.9	485	622	483.7	0.0639749	No
Ga0436389_032_71407_71673	15.9091	1	4	-	S	TM2 domain-containing protein	100.3	100.3	67.6	59.8	67.8	65.5	136.4	131.5	76.9	157.9	83.8	86.6	123.9	75.5	42.5	158.6	89.9	103.3	0.472831	No
Ga0436389_032_76480_77469	19.1489	5	8	gshB	H	glutathione synthase	37.9	169.4	135.6	10.9	95.6	131.7	93.8	70.3	382.7	37.3	29.8	406	96.5	193.3	626.4	37	252.5	688.3	0.760851	No
Ga0436389_032_79814_80881	21.6901	7	12	prfB	J	peptide chain release factor 2	191.1	399.7	389.6	158.5	429	419.8	263.1	317.8	820	384.8	333.6	695.6	273.6	148.6	483.5	419.7	404.4	760.6	0.753986	No
Ga0436389_032_82184_82780	13.1313	2	4	trpG	EH	aminodeoxychorismate/anthranilate synthase component II	57.3	93.2	92	61.1	78.3	85.2	32.2	69.1	62.6	42.3	57.6	56.8	41.8	64.8	87.4	41.7	69.5	54.1	0.421582	No
Ga0436389_032_82878_83618	46.3415	8	19	-	S	MBL fold metallo-hydrolase	742.6	725.9	698	607.4	715.7	689.6	362.8	398.7	434.3	343.1	473.1	492.2	266.1	350.3	479.6	286.8	497.2	363.2	0.00218674	Yes
Ga0436389_032_8650_9396	55.6452	10	27	rpaB	K	response regulator transcription factor	1105.9	1215.1	1067.3	1069.9	1487.4	1531.4	876.3	976.1	1024.7	980.1	963.9	953.8	761.8	992.9	884.4	1092.7	890.1	740.7	0.0421455	Yes
Ga0436389_032_9377_10729	8.88889	4	5	plsX	I	phosphate acyltransferase PlsX	130.3	125.9	115.9	57.8	162.4	132.8	216.1	164.9	472.5	81.5	78.9	378.3	146.6	381.4	307.5	119.8	283.9	450.6	0.534606	No
Ga0436389_033_1518_2282	69.2913	17	130	cpcG1	G	phycobilisome rod-core linker polypeptide	3891.7	5715.3	5427.1	5873.2	5815.2	6899.1	3785.4	4152.4	5134.4	4230.7	5266.5	6493.7	3385.9	3483.7	3617	3275.7	5330.2	4317.2	0.0783817	No
Ga0436389_033_768_1400	17.619	2	2	ycf58	H	phycobiliprotein lyase	113.3	43.3	44.1	64.6	50.2	48.5	78.7	72.8	53.7	71.9	80.1	48.6	57.4	60.2	26.5	52.7	66.9	49.2	0.844613	No
Ga0436389_034_100615_101928	30.8924	12	18	purA	F	adenylosuccinate synthase	340	521.1	523.2	334.9	597.7	597.3	793.8	762.6	908.3	420.9	293.2	723.6	1406.1	994.1	670.4	907.2	788.1	789.2	0.0574615	No
Ga0436389_034_102442_104241	15.8598	8	12	proS	J	proline--tRNA ligase	129	376.3	395.7	136.4	367.9	326.8	390.8	241.2	437.7	217.1	153.8	369	325.4	271.9	460.3	288.2	775.5	675.8	0.30273	No
Ga0436389_034_105439_106125	20.1754	3	4	-	H	class I SAM-dependent methyltransferase	42.5	60	70.6	33.6	46.5	49.1	51.2	54.3	79.9	41	43.1	63.6	80	104.7	105.9	47.1	141.2	126.7	0.096385	No
Ga0436389_034_106258_106620	49.1667	5	33	-	C	(2Fe-2S)-binding protein	1006.1	976.1	1001.3	1092.5	1304.4	1402	955.7	919.5	884.3	785.9	928.2	1016.7	908.4	933.5	1009.1	629.6	1040.5	827.7	0.04547	Yes
Ga0436389_034_106626_106994	24.5902	3	5	arsC	P	Spx/MgsR family RNA polymerase-binding regulatory protein	132.8	84.8	83.7	92.7	73.6	88.9	320.2	357.5	397.4	348.6	294.6	368.9	735	494.8	213.3	457	303.6	597.8	0.0305146	Yes
Ga0436389_034_110575_111900	17.2336	5	12	gpmB	G	histidine phosphatase family protein	352.5	247.9	243.8	332.9	245.5	257.3	477.1	418.4	238.4	290.4	355.6	226.8	508.6	428.1	169	281.8	196.1	185.1	0.565518	No
Ga0436389_034_115884_117023	51.4512	17	46	tal	H	transaldolase	2107.4	1742.8	1545.5	1140.2	1200.9	1124.9	2079	2317.3	1630.1	1401.3	1366.6	1404.8	2927.2	2809.4	1701.6	1880.4	1293.1	1362.6	0.0350796	Yes
Ga0436389_034_117107_117496	20.9302	2	5	-	T	Crp/Fnr family transcriptional regulator	85.4	105.7	104.2	50.7	64.9	76.9	159.2	190.4	96	154.1	89.6	79.6	177.6	129.1	87.1	199.7	104.9	84.8	0.371975	No
Ga0436389_034_118666_119205	49.162	8	27	frr	J	ribosome recycling factor	1068.5	1344.9	1268.4	672.1	1416.1	1334.8	787	761	1024.3	800.1	809.8	981.5	810.2	730	1106.1	973.4	917.9	920	0.333068	No
Ga0436389_034_119235_120056	28.5714	5	15	pyrH	F	uridylate kinase	269.6	449.3	437.3	359.6	452.3	432	335	332	288.6	224.7	236.3	302.7	576.8	505.8	341.6	322.7	295.8	226.3	0.0685678	No
Ga0436389_034_120282_120986	7.69231	2	2	cobO	H	cob(I)yrinic acid a,c-diamide adenosyltransferase	26.4	24.7	26.4	25.9	49.8	51.6	96.2	72.2	127.9	73.4	47	88.3	180.7	134.2	37	86.1	75.5	153.5	0.152259	No
Ga0436389_034_122385_123560	15.3453	5	10	hemH	H	ferrochelatase	80.9	366	345	83	339.1	328.8	69	43.1	262.5	31.6	19.8	269.1	11.8	27.5	250.1	44.1	207.2	242	0.649261	No
Ga0436389_034_124251_126146	4.75436	2	3	ilvB	H	biosynthetic-type acetolactate synthase large subunit	69.1	56.8	54.8	146.3	77.2	57.9	89.4	105.7	104	81.6	82.4	52.2	115.7	72.6	205.1	43.9	95.1	82.2	0.409673	No
Ga0436389_034_126808_129276	4.62287	3	5	ppsA	H	phosphoenolpyruvate synthase	116.8	110.8	116.2	55.8	122.6	135.7	155.1	181.7	298.4	125.5	85	109.3	172.9	142.4	407.4	1308.8	647.3	399.3	0.0416035	Yes
Ga0436389_034_132099_132971	11.0345	2	5	-	S	Tab2/Atab2 family RNA-binding protein	24.8	85.5	83.9	31.4	77.7	77.6	112.4	79.6	195.6	127.1	66.8	273.8	84.5	121.7	103.7	141.9	112.8	169.8	0.383579	No
Ga0436389_034_132980_134293	26.087	9	26	rps1b	J	S1 RNA-binding domain-containing protein	849.2	657.8	647.8	744.6	891.8	863.4	1005.2	913.9	704.9	730	784.3	581.3	1102	1550.3	1006	834.4	702.7	484.4	0.0552192	No
Ga0436389_034_13470_16556	2.33463	3	3	-	S	DUF499 domain-containing protein	45.2	146	133	104	90.6	100.2	116.2	116.4	99.9	216.6	180.5	90.1	155	120	111.5	213.2	147.7	136.1	0.386586	No
Ga0436389_034_136032_137081	17.192	6	9	-	S	long-chain acyl-[acyl-carrier-protein] reductase	125.8	305.9	277	241.9	600.8	552.8	427.8	338.5	600.8	432.3	279.8	429.2	276	182.8	501.7	538.7	709.4	623.7	0.13115	No
Ga0436389_034_137101_138090	17.0213	4	5	accA	I	acetyl-CoA carboxylase carboxyltransferase subunit alpha	115.7	136.3	147.7	129.7	172	172.8	189.9	164.8	109.3	113.5	112.7	108.9	174.2	187.7	115.2	112.8	85.7	57.6	0.103551	No
Ga0436389_034_138836_139579	23.4818	6	9	folE	H	GTP cyclohydrolase I	173	223.5	216.4	163.9	195.5	190.1	295.7	301.4	277.9	398.1	310.2	154.8	331.2	245.5	240.2	351.2	324.3	327.9	0.125281	No
Ga0436389_034_139586_140119	15.8192	3	6	-	S	hypothetical protein	71.4	194.4	183.8	134.3	318.9	286.5	181.4	221.5	335.2	192.8	178	282.4	340.5	183.9	297.8	287.5	466	427.9	0.139168	No
Ga0436389_034_144476_145480	27.2455	8	21	por	IQ	protochlorophyllide reductase	567.3	681.2	645.2	636.7	638.7	616.8	753	796	771.9	616.1	594	609	846.7	705	673.5	743.1	605.1	524.6	0.0877499	No
Ga0436389_034_146075_146959	21.7687	4	4	-	T	hypothetical protein	89.4	127.8	124.3	124.2	90.1	122	123.3	126	103.7	116.2	100.6	98.8	135	99.2	82.8	143	73.7	73.1	0.932177	No
Ga0436389_034_147623_148528	20.9302	6	8	chlL	P	ferredoxin:protochlorophyllide reductase (ATP-dependent) iron-sulfur ATP-binding protein	23.2	334.9	322.4	42.9	643.1	589.3	60.7	112.6	444.4	46	37.6	325.9	140.5	150.3	402.3	49.1	999.7	909.5	0.473659	No
Ga0436389_034_156962_157243	17.2043	2	4	-	E	transcriptional regulator	134.9	257.5	232.9	79.9	148.5	134.5	133.1	125	109.2	80.9	83.6	110.7	283	188	114.2	97.6	98.2	74.7	0.0909141	No
Ga0436389_034_157455_157766	57.2816	4	106	ccmK2	CQ	BMC domain-containing protein	6659.6	6530.2	6103	3702.5	6961.9	6313.1	3565.6	3749.8	3153.9	3194.1	3542.5	3353.5	2902.8	2856.7	2468.3	3494.1	2710.5	2127	0.00283184	Yes
Ga0436389_034_157818_159230	41.7021	21	146	cbbL	H	form I ribulose bisphosphate carboxylase large subunit	7372.8	7326.1	7066.7	8360.4	8177.6	7302.1	7000.9	7211	7108.6	6153.1	7353.2	6585.5	5704.7	5128.1	4687.1	5960.9	7101.2	6436.5	0.00283184	Yes
Ga0436389_034_159332_159673	53.0973	5	24	rbcS	C	ribulose bisphosphate carboxylase small subunit	920.1	1100.3	1087.7	609.8	1127.1	1057	531.4	612.6	609.2	861.5	732.3	789.9	447.1	352.4	538.1	1008.6	579.3	491.3	0.04547	Yes
Ga0436389_034_159746_162112	61.4213	33	135	csoS2	S	carboxysome shell protein	6400.8	5276.5	5285.5	5918.1	5335.3	5986.8	5416	5377.6	5437.5	3541.8	4745.4	4481.2	3817.3	4183.3	3816.4	3664.5	4547.5	3919.6	0.00392427	Yes
Ga0436389_034_162120_163658	12.5	6	11	csoS3	S	carboxysome shell carbonic anhydrase	196.5	385.9	362.3	155.3	295.4	281.4	159.3	174.7	516.8	182.8	157.5	271.7	147.9	150.3	1047.2	157.6	334.7	188.6	0.8801	No
Ga0436389_034_163661_163975	36.5385	3	7	-	CQ	carboxysome peptide A	368.5	289.5	288.2	233	318.6	294.9	253.9	268.8	241.5	188.4	220.3	239.6	207.7	222.1	138.7	144.6	204.5	187.4	0.018857	Yes
Ga0436389_034_19011_19817	4.47761	1	2	#N/A	S	DUF4393 domain-containing protein	25.5	72.8	52.6	14.2	51.3	50.8	64.1	102.3	102.4	91.4	49	81.9	115.8	109.3	54.6	125.9	79.5	140	0.0924842	No
Ga0436389_034_51799_54357	9.38967	5	8	-	T	autotransporter outer membrane beta-barrel domain-containing protein	126.9	337.4	354.2	46.4	133.5	134.7	176.8	151.6	319.3	318.3	180.9	193.3	177.6	123.1	430.3	282.2	225.9	244.1	0.572512	No
Ga0436389_034_55284_56603	19.3622	7	10	proA	E	glutamate-5-semialdehyde dehydrogenase	48.6	445.8	393	76.2	281	265.5	184.5	159.5	276.7	39.1	22.1	261.9	3.4	18.4	227.2	37.5	271.1	295.9	0.626719	No
Ga0436389_034_64984_65754	41.7969	7	21	-	S	DUF3887 domain-containing protein	367.8	550.5	520.4	396.3	779.6	780.7	322.6	358.8	562	296.3	363	583.5	284.2	306.6	638.4	310.5	609.1	434.4	0.603222	No
Ga0436389_034_65806_68100	23.4293	15	29	glgB	G	1,4-alpha-glucan branching protein GlgB	884.4	1467	1456.2	525.5	1212.1	1067.7	538.5	600.9	998.9	476.1	609.2	1488.9	505.8	596.7	1126.6	514.5	1029.4	1095.8	0.651032	No
Ga0436389_034_68197_69255	16.7614	5	8	hemE	H	uroporphyrinogen decarboxylase	159.3	491.5	460.5	122.7	419.5	432.1	288.2	304.3	443.5	378.4	316.5	308.2	278.7	160.2	303.1	523.3	279.2	297.7	0.902034	No
Ga0436389_034_695_1744	8.30946	2	3	#N/A	S	hypothetical protein	8	22.4	20	3.8	19.2	22.6	140.8	219.2	302.7	260.6	137.2	196.5	130.4	46.9	24.4	310.3	142.1	456.6	0.0178244	Yes
Ga0436389_034_70361_70702	24.7788	2	28	petJ	C	c-type cytochrome	2113.1	2316.9	1801.2	4476.9	4436.7	4925	2106.8	2198.7	1636.4	1731.5	2673.5	2409.2	1346.3	1454.1	817.4	1120.2	1285.1	989.6	1.40236e-05	Yes
Ga0436389_034_71575_74205	8.56164	6	20	clpB	O	ATP-dependent chaperone ClpB	73.6	241.8	232.5	55.6	145.6	154.7	365.5	684.6	621.7	1035.6	568.4	518.4	612.3	386.1	662.5	1864.7	555.3	904.8	0.0726659	No
Ga0436389_034_79200_79616	21.0145	3	5	-	O	OsmC family protein	35.3	196.3	192.1	17.6	170.5	205.6	83.3	82.7	186.3	109.3	70	173.8	95.6	61.8	128.3	161.5	113.4	125.7	0.973155	No
Ga0436389_034_81921_82508	47.6923	8	20	-	C	inorganic diphosphatase	697.5	560.2	559.6	479.4	581.2	521.5	517.9	762.2	484.4	475.5	647.3	502.1	633.2	641.8	328.8	536.6	483.9	452	0.877552	No
Ga0436389_034_82555_83199	30.3738	6	17	-	S	L,D-transpeptidase	339.2	360.7	365.1	632.3	784.6	718.1	372.5	487	535.7	255.6	280.2	400.8	464.1	537.4	544	289.7	600.3	529.9	0.0137569	Yes
Ga0436389_034_85477_86430	31.5457	7	20	hemC	H	hydroxymethylbilane synthase	963.3	594.4	569.5	1049.5	638.8	518.7	1387.3	1556.7	688.9	976.1	1163	675.6	1692.9	1598.2	924.8	945.3	600.8	523.4	0.180522	No
Ga0436389_034_86538_86939	10.5263	1	4	-	S	DUF1824 family protein	83.4	154.8	139.3	76.1	143.4	112.8	179.1	207.8	111.8	111.4	93	84.5	230.1	228.1	95.9	151.1	170.1	156.6	0.291322	No
Ga0436389_034_90680_91993	21.5103	9	20	sigA	K	RNA polymerase sigma factor RpoD	457.7	364.4	323	321.4	349.1	298.5	794.8	849.3	1429.5	1306.3	921.9	425.5	524	433.4	2791.4	820.9	1137.3	619	0.55478	No
Ga0436389_034_95986_96882	18.1208	4	7	argB	F	acetylglutamate kinase	142.5	244.3	233.6	82.1	221	191.8	301.2	264.9	287.8	148.3	95.4	223.5	445.1	511.2	478.3	106.1	211	190	0.000985048	Yes
Ga0436389_034_97526_97777	24.0964	2	5	-	S	hypothetical protein	92.1	87.4	59.6	82.6	72.3	73.9	67.6	57.5	138.6	58.8	80	107	44.3	88.1	143	42.6	87.5	122.1	0.994167	No
Ga0436389_034_97778_98308	44.8864	5	11	ycf41	L	single-stranded DNA-binding protein	264.8	372.9	360.5	92.7	267.3	245.7	194.8	197.5	245.6	146.8	133.8	339	341.4	355	235.8	113.1	196.7	227.5	0.243497	No
Ga0436389_035_10584_11219	12.7962	3	9	-	S	DUF3318 domain-containing protein	233.5	291.7	280.3	455.5	486.2	417.8	322.4	359.6	446.8	173.7	287.7	438.9	379	304.7	516.2	139.3	276.3	178.6	0.0714334	No
Ga0436389_035_11212_11598	22.6562	2	3	rsfS	J	ribosome silencing factor	44.6	36.6	41	52.2	66.7	55	122.6	124.2	31.8	56.4	72.5	54.2	120.3	194.1	23.5	96.4	32.1	44.9	0.545815	No
Ga0436389_035_12160_13143	17.4312	4	10	ansA	E	asparaginase	229	315.6	308.9	272.5	267.4	233.8	233.4	236.9	512.3	190.5	252.7	397.6	212.4	188.5	662.9	181.5	891.8	681.8	0.562087	No
Ga0436389_035_16419_17534	9.43396	3	7	cbiX	S	sirohydrochlorin chelatase	206.5	100	84.2	106.2	113.9	105.1	700.8	690.9	135.6	689.5	375.4	65.9	835.6	741.9	270.2	898.1	127	89.6	0.424834	No
Ga0436389_035_17632_18282	27.3148	4	6	-	S	chromosome partitioning protein ParB	48.5	125.2	123.7	36.7	96.6	104.1	82.3	94.7	208.2	33.3	40.6	122.7	183.3	152.7	174.8	31.3	125.4	127.3	0.308269	No
Ga0436389_035_21873_22319	41.2162	5	12	-	T	Universal stress protein	312.7	507.6	521.9	407.9	426.3	421.6	332.4	366.1	667	272.3	260.8	480.1	279.7	208	936.2	307.8	586.2	592.1	0.96097	No
Ga0436389_035_25523_25975	52.6667	4	9	-	S	hypothetical protein	733.3	279.1	285.1	49	37.3	59.2	114	105.8	153.2	126	75.4	51.4	166.1	169	112	141	61.9	95.6	0.0451775	Yes
Ga0436389_035_26926_27327	42.8571	4	9	-	S	hypothetical protein	154.9	86	89.6	293.9	217.7	227.3	197.9	209.3	75.3	271.2	269.8	128.6	162.1	120	35.1	237.4	99.2	92.2	0.212501	No
Ga0436389_035_30354_30695	59.292	4	54	rbpD	S	RNA-binding protein	433.1	398.2	414.6	613.7	1112.7	982.4	362.8	428.6	591.2	365.4	518.2	541.3	283.6	308.6	556.1	410.3	715.2	604.4	0.0449736	Yes
Ga0436389_035_32118_33074	45.9119	12	73	-	S	orange carotenoid-binding protein	3302.8	3866.2	3506.5	2616.4	2504.7	2799.4	2386.3	2702.6	2176.1	2599.4	3032	3483.9	2699.8	2451.9	2333.9	2196.9	1901.4	1783.2	0.00283184	Yes
Ga0436389_035_33266_34033	32.549	7	38	cpcG1	G	phycobilisome rod-core linker polypeptide	485.8	355.9	381.6	789.4	533.3	595.4	642.2	644.9	600.9	699.2	670.2	629.3	597.9	421.9	478.1	860.4	718.5	707.1	0.0146324	Yes
Ga0436389_035_3387_4148	32.0158	7	31	tpiA	G	triose-phosphate isomerase	955.1	941.2	962	1008.7	1139.6	1075.5	985.6	1035.3	898.2	940.8	978.6	978.5	866.3	847.3	528.5	873.4	722.8	1196.1	0.283569	No
Ga0436389_035_4417_6156	3.28152	2	4	mdlB	V	ABC transporter transmembrane domain-containing protein	168.2	107.2	108.3	167.3	90.3	230	160.8	145.1	64.8	130.2	169.8	143.5	192.4	177.5	57.3	149.3	74.3	69.7	0.823107	No
Ga0436389_035_45633_46937	4.60829	2	5	#N/A	S	hypothetical protein	189.3	116.2	107.2	99.4	134	114.4	321.8	338.7	204.4	386	305.6	177.2	320.5	274.7	140.4	383.1	131	320.5	0.192857	No
Ga0436389_035_47426_54061	15.3707	22	46	-	MQU	tandem-95 repeat protein	1459.5	1619.5	1539.5	230.8	394.9	387.3	731.9	646.7	717.8	512.8	512.3	689.7	1442.8	600	775.8	1505.8	639.7	621.9	0.0216971	Yes
Ga0436389_035_6196_6426	64.4737	5	17	-	S	DUF6447 family protein	809.5	1052.2	624.3	730.3	1151	1194.5	606.3	658.4	877.6	540.1	613.1	883.4	555.7	454	718.1	432.4	767	659.6	0.218491	No
Ga0436389_035_6439_7116	43.1111	7	16	-	S	DUF3386 domain-containing protein	558.9	411.7	404.4	621.2	653	756.2	890.9	1031.6	433.8	809.5	782.6	498.1	620.8	637	340	804.1	549.5	460	0.490185	No
Ga0436389_035_7139_10462	11.6531	12	20	carB	F	carbamoyl-phosphate synthase large subunit	378.6	738.3	750.3	268.5	786.9	886.7	828.9	972.2	2155.7	860.9	641.1	1286.6	873.1	643.7	1314.8	1285.4	2111.7	2847.2	0.0924842	No
Ga0436389_037_14309_15898	7.93951	3	3	lytB	D	SpoIID/LytB domain-containing protein	32	91.2	75.8	33	122.2	90.7	36.6	30.7	151.9	19.6	22.7	112.8	42.6	38.9	119.1	16.3	177.6	187	0.813285	No
Ga0436389_037_15970_16170	31.8182	2	3	rpmI	J	50S ribosomal protein L35	126.7	123.5	163.3	152.4	291.2	302	82.6	118.5	113.1	76.1	190.3	188.5	48.4	58.5	99.6	63.8	138.2	118.5	0.0449736	Yes
Ga0436389_037_16239_16586	14.7826	2	4	rplT	J	50S ribosomal protein L20	224.9	123.9	127.6	214.8	198.3	189.7	264.8	295.4	137.3	238.3	246.2	164.2	357.1	280.8	53.1	341.7	214.2	221.7	0.844613	No
Ga0436389_037_16624_17187	13.369	2	4	ycf37	S	tetratricopeptide repeat protein	24.5	202.4	193.9	17.4	201.6	197.7	135.1	138.6	377.9	322.3	159	221.9	174.3	80.6	916.4	283.9	321.7	244.1	0.778855	No
Ga0436389_037_17206_17775	37.037	5	9	-	S	hypothetical protein	436.8	248.5	243.1	113	107.7	90	388.8	399.2	203.5	671	359.4	167.4	325.2	145.1	255.7	750.8	207.9	253.1	0.509207	No
Ga0436389_037_18956_20152	39.196	12	37	sqdB	GM	NAD-dependent epimerase/dehydratase family protein	1139.4	992	970.1	1058.2	1129.6	988.8	1523.3	1369.5	1084.1	1012	1276.7	1137.1	2044.7	1853.1	653	1334.7	841.1	834.8	0.595325	No
Ga0436389_037_1977_2906	19.0939	5	8	dapA	E	4-hydroxy-tetrahydrodipicolinate synthase	145.9	242.9	206.4	88.3	106.7	82.1	237.4	253.1	171	262.2	175	147.9	245.6	175.5	99.2	315.3	164.3	164.8	0.298767	No
Ga0436389_037_25191_26810	8.71985	5	8	guaA	F	glutamine-hydrolyzing GMP synthase	136.6	259.2	219.9	129.5	185.6	176	159.9	187.2	580.3	117.8	132.1	638.8	172.7	180.6	278.8	114.5	282.4	499.1	0.907656	No
Ga0436389_037_28018_29223	43.6409	14	45	dhsS	E	alanine--glyoxylate aminotransferase family protein	3563.5	2940.2	2850	1728.9	1487.6	1395.5	1661	1608.5	1231.8	1523	1670.5	1455.4	1374.7	1421.7	1038.6	1666.5	1341.8	1364.9	0.000171561	Yes
Ga0436389_037_2903_3931	11.1111	3	6	asd	E	aspartate-semialdehyde dehydrogenase	37.4	129.9	142	63.5	149.3	152.4	22.6	50.9	222.5	27.6	49.9	213.9	27	46.6	113	15.2	165.4	244	0.933884	No
Ga0436389_037_29285_29752	37.4194	4	16	-	S	hypothetical protein	751.4	756.9	755.2	502.1	722.7	760.4	1052.1	1257.8	907.9	1180.9	1310.5	1175.2	395.7	450.6	650.1	562.1	828.3	518.3	0.00173347	Yes
Ga0436389_037_3_1904	22.082	14	23	rnj	J	RNase J family beta-CASP ribonuclease	642.7	717.7	725.5	1077.2	1402.5	1342.1	682.4	845	1157.2	601.9	758.2	683.8	446.5	553.3	1014.9	534.6	978.3	727.6	0.0633289	Yes
Ga0436389_037_31804_32256	26	3	8	-	S	penicillin amidase	289.2	116.3	105.6	265.4	138.2	123.8	354.5	262.7	149.8	274.3	204.5	88.9	365.4	485.2	323.1	375.6	242.5	281.4	0.14886	No
Ga0436389_037_32240_32641	9.77444	1	2	-	S	hypothetical protein	114	54.2	54.2	101.8	69.2	74.4	53	69.4	52.4	35.5	89.9	52	34.1	53.7	43.6	11	38.2	28.1	0.15485	No
Ga0436389_037_37116_37610	33.5366	4	14	accB	I	acetyl-CoA carboxylase biotin carboxyl carrier protein	636.1	687.2	671	373.5	682.3	718.7	291.1	344.2	486.2	223.4	348.6	630.6	259.6	270.8	534.1	250.6	476.9	475.7	0.214133	No
Ga0436389_037_37616_38176	22.5806	4	30	efp	J	elongation factor P	1349.3	1121.2	1094.9	1373	1308.4	1312.4	1109.9	1129.7	1136.5	981.1	1041.7	985.8	1033	1005.9	951.4	888.9	1279.5	1025.5	0.0496879	No
Ga0436389_037_38288_39391	32.97	10	26	-	M	peptidylprolyl isomerase	970.7	851.6	850.2	763.7	945.1	989.6	1041.2	1007.7	748.9	955.9	1031.7	836.9	1272.1	922	658.2	823.2	641	659	0.620975	No
Ga0436389_037_40445_41416	70.8978	18	126	gap2	C	type I glyceraldehyde-3-phosphate dehydrogenase	6974.6	5957.8	5974.8	8179.9	6750.6	5960.4	5398.7	6209.1	4296.7	4672	6058.5	4945.2	3282.1	3803.4	3767.4	3973.3	5079.9	3556.6	0.0137569	Yes
Ga0436389_037_4250_5704	47.1074	15	54	tig	D	trigger factor	1705.1	1505.1	1384	2813.3	2971.4	2957	1824.3	2135.4	1606.9	1247	1770.3	1597.3	1608.4	1445.7	1469.1	1376.5	1777.9	1222.5	0.000354976	Yes
Ga0436389_037_44026_44367	44.2478	4	12	-	S	YbaB/EbfC family nucleoid-associated protein	258.3	243.2	203.2	257.9	342.6	337.2	535.8	635	619.7	507.8	519.9	495.9	529.9	431.2	609.2	609.4	484.6	679.5	0.000810522	Yes
Ga0436389_037_45677_46801	7.75401	3	6	dnaJ	O	molecular chaperone DnaJ	229.1	124.5	123.7	231.3	123.9	106.5	202.5	204.2	288.1	208.1	182.2	203.9	169.2	159.6	154.1	144.3	191.8	280.9	0.536636	No
Ga0436389_037_46801_47529	38.0165	8	22	grpE	O	nucleotide exchange factor GrpE	540.7	678.1	671.1	337.6	600.9	552.5	744	694.8	580	666.8	575.9	441.7	632.1	603.1	595.5	650.3	602.6	440.9	0.526225	No
Ga0436389_037_47667_49124	10.3093	3	3	pilB,	NU	type II/IV secretion system protein	65.7	173.1	155.9	112.3	100	127.2	98.6	106.1	42.9	84.3	101.8	36.7	85.8	104.9	68.6	154.7	70.2	40.4	0.649387	No
Ga0436389_037_49130_50209	61.0028	17	40	pilT	NU	type IV pilus twitching motility protein PilT	1029.7	2021	1945.4	961.8	1626	1633.2	1541.2	1577.2	1749.3	1562.2	1205.2	1737	2716.6	2399.8	1804.6	1797.2	1392.1	1359.4	0.210501	No
Ga0436389_037_53784_54287	50.2994	4	15	-	S	RNA-binding protein	517.7	383.4	346.9	265	373.9	348.9	297.9	266.6	215.4	191.4	334.6	323	157.8	203.2	209.4	114.5	188.9	153.7	0.0132962	Yes
Ga0436389_037_54429_55829	4.50644	2	4	argH	E	argininosuccinate lyase	122.5	102.3	100.4	107.4	88	72.2	89.5	88.6	240.5	64	99.8	121.3	48.5	69.5	148.6	38.3	114.7	174.4	0.885895	No
Ga0436389_037_5741_6487	26.6129	4	13	clpP2	O	ATP-dependent Clp protease, proteolytic subunit ClpP	338.8	455.7	430.6	253.9	505.5	448.9	458.3	697.7	605.9	1369.8	915.8	669.6	834.9	429.8	264.1	1669.5	346.5	554.6	0.440599	No
Ga0436389_037_58993_59619	11.0577	2	4	nusB	K	transcription antitermination factor NusB	102.9	139.2	136.5	83	117.4	105	249.8	263.2	107.7	82.3	74.5	115	405.7	363.4	45.3	29.1	81.7	81.5	0.210352	No
Ga0436389_037_60402_61052	20.3704	4	16	-	S	HpsJ family protein	652.6	726.2	610.6	1166	833.7	948	823.3	939.7	790	630.2	849.7	858.9	893.3	646.9	462.1	588.1	1012.5	602.3	0.356525	No
Ga0436389_037_62088_63002	28.6184	8	28	-	S	Tetratricopeptide repeat	1885.7	1257.5	1110.6	529.1	540.8	552.1	725.3	749.3	725.3	746.9	685.9	634.6	848.2	674.6	768.9	864	522.4	815.8	0.0114101	Yes
Ga0436389_037_63067_65535	9.12409	7	9	-	L	DNA topoisomerase 4 subunit A	83.2	144.6	133.4	87	123.5	101.5	766.8	750	1160.5	869.4	494.6	670.9	731.4	301.4	388.8	912.9	697.3	1451.3	0.0068888	Yes
Ga0436389_037_6596_7969	13.7856	6	13	clpX	O	ATP-dependent protease ATP-binding subunit ClpX	63.4	314.9	294.1	43.9	269	232.5	346.6	418.8	954.3	671.1	400.9	697.2	547	293.4	475.6	1020.3	1426.9	1752.4	0.00384231	Yes
Ga0436389_038_14437_15219	8.84615	2	4	gloB	S	hydroxyacylglutathione hydrolase	16.9	60.9	66.8	5.6	78.3	66.4	70.7	98.3	462.6	176.1	95.6	541.9	100.7	41.6	117.3	352.1	220.7	664	0.204801	No
Ga0436389_038_18685_19071	48.4375	4	8	tdcF	J	RidA family protein	539.8	290.7	280.7	371.7	214.9	212.4	267	243.9	276.8	197.5	216.9	191.5	256.8	342.6	422.3	167.1	204.7	148	0.159394	No
Ga0436389_038_21532_23262	3.64583	2	2	me	C	NAD-dependent malic enzyme	38.7	39.5	39.6	28.3	23	26.7	83.8	76.7	37.5	73.2	55.3	29.1	280	127.4	39.7	89.7	42.4	32.1	0.272574	No
Ga0436389_038_24_332	33.3333	1	73	ccmK2	CQ	BMC domain-containing protein	102.9	59.5	55.5	58.7	46.1	43.9	27.4	41.1	37.4	31	33.9	50.4	15.2	23.4	20.8	11.6	20.7	26.4	0.0144786	Yes
Ga0436389_038_338_805	11.6129	1	2	-	P	bacterioferritin	20.8	30.7	32.2	16.8	16.2	19.2	31.7	41.3	18.2	39.4	26.3	15.9	64.3	43.6	24	58	230.5	222.5	0.0256291	Yes
Ga0436389_038_35516_39118	1.91667	2	2	nifJ	C	pyruvate:ferredoxin (flavodoxin) oxidoreductase	91.1	43.7	37.6	87.6	28.1	28.3	58.3	76.8	60.7	36.2	37.6	53.9	75	50.4	51.5	47.5	36.2	51.3	0.802082	No
Ga0436389_038_42686_43543	2.80702	1	2	-	M	outer membrane beta-barrel protein	126.8	49.8	48.6	6	2.9	4.4	59.5	41.7	13	82.5	53.5	32	126.3	101.5	62.8	66.4	58.2	60.6	0.0589253	No
Ga0436389_038_47586_49181	6.77966	3	5	hoxF	C	SLBB domain-containing protein	81.5	128.1	123.6	41	117.8	93.8	150.5	130.4	208.3	102.6	60.7	78.6	170.3	166.7	368.4	176	223.6	135.9	0.0994646	No
Ga0436389_038_5609_6577	7.45342	2	3	cbbX	O	CbbX protein	82.7	56.7	52.9	59.8	54.5	56.3	114.3	155	118.1	143.8	94.9	73.7	109.5	70.5	78.1	171.6	82.1	121.6	0.0828921	No
Ga0436389_038_60913_61758	14.5907	3	6	trpA	E	tryptophan synthase subunit alpha	283.1	153.9	152.9	200.3	175.5	186.4	583.1	422.8	156.6	564.6	437.3	161.6	605.1	476.4	76.1	833.4	114.2	111.6	0.844613	No
Ga0436389_038_63285_63647	42.5	5	44	-	K	AbrB family transcriptional regulator	3913.8	2445.6	2399.6	2909.8	3227.3	3185.4	2337.6	2583	1769.2	2187.1	2765	1947.5	1938	1903.3	1252	1976.8	3269.6	2845.2	0.152259	No
Ga0436389_038_8106_9233	46.9333	13	33	-	O	trypsin-like peptidase domain-containing protein	649	863.6	932	567.7	1071.6	954.2	1335.3	1307.3	932.1	1184.6	769.9	752.8	2636.1	1957.3	861.5	1299.8	1168.9	1217.9	0.187138	No
Ga0436389_040_6902_7993	53.719	19	109	idiA	C	extracellular solute-binding protein	6235.9	4162.5	3910.9	1148.9	4180.7	4176.5	5546.6	6884	4939.3	2873.1	6955.3	5592.9	5593.3	6710.5	4345.5	5492.8	5702.6	4283.3	0.473659	No
Ga0436389_041_15810_16178	42.623	5	31	-	K	AbrB family transcriptional regulator	1944.3	1960.5	1849.2	1190.5	1570	1640.4	905.4	896.6	887.4	693.2	775.6	832.9	564	606	767.5	924.9	843.4	840.7	7.66039e-06	Yes
Ga0436389_041_18408_18683	41.7582	6	33	-	L	HU family DNA-binding protein	2652.9	1539.9	1522	1867	1490.9	1599.4	1639.9	1603.4	1411.9	1123	1915.5	795.1	1680	1965.9	1595.1	1041	741	501.2	0.105763	No
Ga0436389_041_2_2542	30.6147	20	47	infB	J	translation initiation factor IF-2	1257.1	2009.3	2035.2	1293	2244.6	2261.5	1309.2	1461.1	2020.3	1033.6	1203.2	1981.1	1410.2	1316.6	2418.5	1256	3166.3	2508.8	0.703011	No
Ga0436389_041_26392_27222	19.5652	4	9	proC	E	pyrroline-5-carboxylate reductase	182.2	399.3	374.9	110.1	273.2	265.4	94.4	70.1	512.2	60.1	62.4	469.8	43.6	41	201.9	47.1	345.7	527.4	0.806885	No
Ga0436389_041_29844_31208	19.163	8	12	der	S	ribosome biogenesis GTPase Der	143.4	282.1	283.6	115.2	305.7	299.9	338.6	437	780.6	659.5	437.5	575.2	419.1	270.2	775.1	940.8	542.1	727.8	0.0924842	No
Ga0436389_041_39208_39861	30.7339	5	11	-	M	LysM peptidoglycan-binding domain-containing protein	174.1	439.1	420.8	138	595	536.5	109.2	61.7	238	17.8	23.7	137.7	202.5	182.7	420.8	76.3	437.7	292.5	0.242389	No
Ga0436389_041_4021_4233	44.2857	3	8	#N/A	S	ribbon-helix-helix protein, CopG family	255.8	450.2	394.2	247.9	489.8	461.9	209.8	226.8	522.2	157.4	195.8	556.9	191.7	175.8	307.2	158.3	372.9	485.5	0.858546	No
Ga0436389_042_304_510	66.1765	1	18	-	M	iron uptake porin	2174.9	793.1	802.7	424.5	327.6	236	482.4	458.3	175.8	533	655.4	267.2	182.5	334.5	108.5	153	131.5	51.1	0.0617944	No
Ga0436389_044_15264_16370	16.8478	5	12	ddl	F	D-alanine--D-alanine ligase	278.6	413.8	440.6	241.9	361.8	299.7	214.4	202.7	718.7	202.1	195	434.9	155.3	184.6	841.1	211.5	591	658.5	0.931741	No
Ga0436389_044_17931_19019	38.674	10	40	ftsZ	D	cell division protein FtsZ	1535.5	1406.7	1405.8	1105.8	1229.8	1116.9	992.8	1082.6	1193.8	1017.3	1116.8	1060.5	868.1	986.9	1286.7	982.8	1021.5	1169.6	0.0342535	No
Ga0436389_044_22522_23193	26.9058	7	24	clpP	O	ATP-dependent Clp protease proteolytic subunit	1187	1185.5	1254.9	1163	1180.5	1135.3	1362.1	1351.8	1211.7	929.1	990.5	1032.9	1443.3	1367.7	1233.2	967.2	1300.4	1075.8	0.0248826	No
Ga0436389_044_23310_23921	19.7044	4	9	clpP3	O	ATP-dependent Clp protease proteolytic subunit	303.2	336.6	325.4	309	326.8	308.7	254.6	293.9	263.8	190.8	277.5	247.4	177.8	198	197.3	150.3	238.5	201	0.00283184	Yes
Ga0436389_044_23975_24970	57.4018	15	63	ilvC	H	ketol-acid reductoisomerase	3134.6	2190.9	2170	3333.4	2314.9	2186.9	2292.1	2586.3	1788.5	1765.4	2444	1744.5	2557.3	2520.4	2213.2	2109.5	1880.2	1336.2	0.389603	No
Ga0436389_044_3292_3540	65.8537	4	9	-	S	hypothetical protein	115.3	325.6	353.3	78.4	276.5	273.7	103.1	88.8	202.5	97.6	100.4	176.5	153	143.3	238.9	170.8	354.6	318	0.369855	No
Ga0436389_044_3813_5120	8.50575	3	5	murA	M	UDP-N-acetylglucosamine 1-carboxyvinyltransferase	47.2	110	96.6	43.2	113.5	115	146.4	90.9	151.5	97.1	80.8	70.1	231.7	201.1	241.6	88.8	197.8	136	0.0153601	Yes
Ga0436389_044_40_924	22.1088	5	6	trpC	E	indole-3-glycerol phosphate synthase TrpC	21.5	241.8	222.7	21.6	363	332.4	54.2	43.9	534.9	92.1	40.6	456.4	53.2	33.6	200.4	139.8	327	459.5	0.877552	No
Ga0436389_044_5223_6404	24.173	7	11	argD	E	aspartate aminotransferase family protein	330.9	173.9	172.6	277.4	135.5	138	317.5	363.3	222.7	548.5	396.1	140.8	332.6	228.2	534.5	699.2	252.9	192.4	0.719114	No
Ga0436389_044_7743_8291	37.9121	4	5	-	S	pentapeptide repeat-containing protein	37.2	84.6	69.3	35.7	83.5	100.2	42.6	29.3	82.5	37.3	37.2	74.7	51.6	29.7	90.9	184.4	109.7	110.9	0.111964	No
Ga0436389_044_926_2398	35.102	15	47	lpdA	C	dihydrolipoyl dehydrogenase	1523	2730.7	2586.4	1050	2004.7	1869	1307.9	1232.2	1632.6	931.8	1030.5	1760.8	1316.7	1501.5	1354.8	1047.3	2382.2	1989	0.321569	No
Ga0436389_045_2298_4007	38.3128	18	51	tolC	MU	TolC family protein	2489.7	2428.3	2348.9	1412.3	1417.2	1394.4	1681.4	1889.2	2490.6	1669.6	1514.6	1985.9	1724.3	1680.3	1685.5	1701.3	1715.7	2305.1	0.0257075	No
Ga0436389_046_16533_17252	34.728	7	12	gst1	O	Glutathione S-transferase	221.1	279.4	245.9	252.4	189.7	162.6	199.7	256.4	195.3	240.7	281.2	304.2	158.8	126.4	150.7	196.8	174.8	174.9	0.0165621	Yes
Ga0436389_046_22209_22643	13.8889	2	6	-	S	SRPBCC family protein	219.8	282	265.7	131.4	166.6	171.5	99.1	104.3	96.5	87.4	113	119.7	209.6	138.9	69.1	63.3	62.8	53.6	0.00283184	Yes
Ga0436389_046_28833_30602	31.4092	11	102	-	S	carbohydrate porin	8289.6	8017.2	7693.6	961.7	2195.6	1632	2270.8	2268.6	2752.6	2124.3	2407.8	2794.4	2154.6	2246	2753	1539.1	2535.4	2330.7	7.09692e-07	Yes
Ga0436389_046_30897_31103	66.1765	1	14	-	M	porin	1129.4	829.7	866.7	284.3	317	236.7	477.1	399.1	231.6	346.1	393.5	281.3	486.9	493.5	160.4	207.4	130.1	124.4	0.00107754	Yes
Ga0436389_046_3359_3736	60.8	6	52	psbU	U	photosystem II complex extrinsic protein PsbU	1743.7	2282.3	1790.8	1451.4	2737.2	3005.9	1346.9	1480.5	1417.2	1238.1	1719.9	2147.6	1140.6	1388.5	1500.2	1173.8	1664.5	1471.2	0.162677	No
Ga0436389_046_5566_6492	13.3117	4	11	-	CO	vitamin K epoxide reductase family protein	188.6	349.7	343.7	203.3	419	492.7	299.2	211.7	321.4	265.6	247.4	445.7	202.6	164.4	265.4	171.1	471.8	275.4	0.746686	No
Ga0436389_046_6649_8010	5.73951	3	5	rimO	H	30S ribosomal protein S12 methylthiotransferase RimO	3.3	85	93.6	3.9	82.1	72.1	244	250.6	710.6	382.9	190.7	552.8	108	49.5	169.3	315.4	468.2	929.7	0.0714334	No
Ga0436389_046_9521_11131	24.8134	11	32	-	C	B12-binding domain-containing radical SAM protein	1238.6	1090.8	1020.8	1251.1	1011.2	1062.3	1220.5	1249.1	1673.2	759.5	945.4	1412.6	1207.8	1173.6	824	1019.6	1056.9	1019.8	0.509207	No
Ga0436389_047_10386_11198	23.7037	5	12	-	O	META domain-containing protein	286.3	390.2	358.7	231.6	236.1	265.6	552.9	544.1	634.6	541.1	418.4	531.6	395.9	321.1	461.3	534.1	508.5	731.7	0.00346483	Yes
Ga0436389_047_105796_109314	0.767918	1	2	-	L	helicase-related protein	118.2	63.5	71.2	207.5	49	59.6	77.3	70.7	20.2	49.8	57.3	38.9	78.9	103.8	24.1	78.3	23.8	15.6	0.662092	No
Ga0436389_047_112270_112707	43.4483	4	6	-	S	hypothetical protein	279.3	91.5	94.1	70.4	51.5	42.6	98.1	68.4	97.2	75.5	69.4	68.2	82.5	68.4	199.3	50.8	96.9	56.7	0.440599	No
Ga0436389_047_117992_119026	34.8837	8	19	-	P	phosphate ABC transporter substrate-binding protein PstS	871.6	264.6	253.1	807.4	331.1	272.5	680.9	737.8	233.9	702.2	773.4	204.2	579	606.4	246.2	798	326.3	219.2	0.994167	No
Ga0436389_047_122388_123812	18.5654	8	19	rimK	HJO	30S ribosomal protein S6--L-glutamate ligase	21.5	561.1	519.9	7.5	393.6	385.5	133.5	95	1011	181.7	95.8	653.4	103.2	33	1027.8	261	857.2	900.9	0.888485	No
Ga0436389_047_129806_130741	41.1576	11	47	coaE	H	phycobilisome rod-core linker polypeptide	655.9	441	474.4	1596.2	1146.6	1676.9	2516	2636.5	1425.5	3522.3	3135.4	1716.7	2217.3	1936.7	835.8	2418.7	1351.4	1543.8	0.0535647	No
Ga0436389_047_135731_136105	25	4	12	-	S	CAAD domain-containing protein	857.9	369.3	309.3	762.2	344.9	279.3	605.8	627.3	619.7	858.1	780.3	584.9	752	643.2	392.9	1210.8	397.6	930.9	0.609162	No
Ga0436389_047_136639_137808	39.0746	11	28	moeB	HP	molybdopterin-synthase adenylyltransferase MoeB	1161.3	1026.9	1012.4	962.5	869.5	802.1	1070.7	1131.1	1051.3	844.1	1209.3	1111.9	691.8	926.7	596.4	1248.9	698.8	854.5	0.260292	No
Ga0436389_047_143128_146160	6.33663	6	11	ppc	H	phosphoenolpyruvate carboxylase	88.3	249.9	222.8	60.5	191.3	174.5	504.7	685.7	563.6	1171.5	606.7	469	743.5	325.6	237.5	1378.3	493.5	729.8	0.0927397	No
Ga0436389_047_148951_149382	72.028	9	102	psaD	S	photosystem I reaction center subunit II	4760.4	4339.7	4322.8	3892.1	5654.3	5914.9	2818.1	2872.9	2878.6	2409.4	2885.1	2952.8	2691.9	2634.8	3931.9	1858.3	3063	2204.9	0.00594246	Yes
Ga0436389_047_152153_153259	20.9239	5	8	mrp	F	Mrp/NBP35 family ATP-binding protein	195.1	179	159.3	149	281.7	264.7	120.5	97.6	258.2	103.4	94.2	242.5	57.6	100.6	139.7	230.9	226.3	265.8	0.211224	No
Ga0436389_047_153453_154478	19.0616	5	11	hemF	H	oxygen-dependent coproporphyrinogen oxidase	208.3	330.9	331.2	159.2	398	352.6	350.4	333.9	305.4	192.8	181.3	266.6	445.8	447.7	326.9	239.8	306.4	300.1	0.20062	No
Ga0436389_047_155929_156594	34.8416	6	11	rnd	J	ribonuclease D	377.4	440.8	425.8	342.5	370.1	346.6	345.9	344.6	219.5	236.7	295.7	247.1	524.2	445.8	217.8	284	218.4	135	0.142281	No
Ga0436389_047_162129_163163	7.55814	2	3	purM	F	phosphoribosylformylglycinamidine cyclo-ligase	97.6	55.9	44.6	72.4	54.8	39.7	200.5	196	152.1	227.5	184.5	144.7	347.6	282.3	41.3	237.4	60.1	126.2	0.22714	No
Ga0436389_047_166282_166944	21.3636	4	7	cpcF	C	HEAT repeat domain-containing protein	103.6	126.1	121.7	79.2	116.4	113.9	201	188.2	160.6	158.2	112.9	136.7	158.8	261.7	217.3	202.1	236.7	270.1	0.00540172	Yes
Ga0436389_047_1764_2963	26.3158	7	10	recA	L	recombinase RecA	295.8	96.1	103.7	431.3	160.2	112.4	274.5	304.8	96.8	257.5	193.1	124.3	211.6	257.2	77.1	570.3	194.4	196.4	0.847671	No
Ga0436389_047_24055_25611	5.59846	2	3	-	CH	FAD-dependent monooxygenase	44.5	40.6	37.6	39.2	39.1	37.1	60.4	53.7	32.6	63.3	49.2	21.9	47.8	30.2	92.7	95	28.1	16.1	0.962382	No
Ga0436389_047_3494_3745	19.2771	2	4	-	S	DUF2839 domain-containing protein	112.9	52.6	52.2	152.3	73.5	53.5	145.9	150.3	54.8	164.7	200.6	72.8	131	105.9	37.2	98.9	41.5	47.3	0.536636	No
Ga0436389_047_37485_38417	13.871	4	6	#N/A	S	DUF262 domain-containing protein	80.9	115.4	121.4	113.8	105.8	91.6	164.4	129.3	123.5	91.1	93.3	102.3	249.3	232.3	135.2	138.3	108.8	82.6	0.0342535	Yes
Ga0436389_047_40433_41332	4.68227	1	2	-	S	hypothetical protein	26.3	56.6	42.9	23.6	29.5	37.2	70	66	43.6	61.3	38.4	38.7	68	85	62	71.9	39.3	18.4	0.183473	No
Ga0436389_047_44242_46971	5.72057	5	9	-	L	hypothetical protein	77.9	275.5	241.4	77.1	223.4	221.7	149.9	136.9	580.5	78.6	64.7	467	194.3	197.4	434.9	67.1	451.2	638.3	0.85762	No
Ga0436389_047_55922_56941	14.7493	4	5	-	C	NAD(P)-dependent alcohol dehydrogenase	112.2	389.5	386.1	72.9	192.5	158.5	104.5	74.5	185.9	87.8	68.9	180.7	98.4	182.3	131	153.6	141.7	114.1	0.232086	No
Ga0436389_047_66740_67207	63.871	7	23	-	S	hypothetical protein	421.5	1001	944.4	572	1308	1385.5	579.1	643.8	1043.8	649.1	587.2	1185.9	532.9	491.2	1419.5	619.5	1084.8	761.9	0.923665	No
Ga0436389_047_98548_99237	16.1572	4	8	-	T	TerB family tellurite resistance protein	236.8	318.4	309.6	229	310.9	307.8	132.4	126.3	413.4	87.8	138.2	447.2	146.2	143.4	767.6	79.4	380.3	324.9	0.973155	No
Ga0436389_047_99576_102875	4.64058	5	5	-	S	DUF499 domain-containing protein	94.1	286.9	306.5	90.1	73.5	66.2	112.1	104.6	138	89.2	92.9	101.6	146.1	175.8	108.1	95.3	233.9	218.5	0.157542	No
Ga0436389_048_51_539	67.9012	5	229	cpcA	C	phycocyanin subunit alpha	3652	3541.3	3433.7	7862.3	7142.1	7541	4935.7	5393.2	5505.9	5139.8	6327.4	7153.9	4745.9	3797.8	3682	4396.1	4986.5	4642.4	0.000289927	Yes
Ga0436389_048_600_749	67.3469	1	49	cpcB	C	phycocyanin beta subunit	67	32	29.7	114.2	98.9	79	182.2	211.4	58.1	207.9	174.7	85.4	132.6	110.2	27.9	192.9	45.1	44.3	0.414365	No
Ga0436389_049_407_1258	56.8905	17	95	cpeC	H	phycobilisome rod-core linker polypeptide	2356.7	2380.4	2351.2	5720.1	5278.6	5754.9	4181	4666.3	3533.6	3726.3	4279.7	4333.2	3809.9	3767.9	2663.4	3324.3	3591	3261.2	0.000354976	Yes
Ga0436389_050_11625_12095	15.3846	2	5	-	C	2Fe-2S iron-sulfur cluster binding domain	119.7	146.8	142.4	83.4	168.3	133	612.7	455.8	565.2	109.7	97.8	217.2	142	134.2	140.2	133.2	193.6	325.3	0.000354976	Yes
Ga0436389_050_12238_13098	53.1469	15	42	-	T	Universal stress protein	1394.8	1441	1421.6	1374.5	1199.2	1224.9	1551.5	1725.7	1543.1	1766.3	1629.9	1682.1	1621.3	1315.9	1256.3	1651.1	1333	1342.3	0.05435	No
Ga0436389_050_18118_18513	24.4275	3	6	minE	D	cell division topological specificity factor MinE	242.3	86.4	74.2	131.2	58.5	65.5	142.9	128.1	135.8	84.3	93.1	106.7	79.9	87.3	52.5	512.7	93.9	148.4	0.507445	No
Ga0436389_050_18519_19343	33.9416	8	21	minD	D	septum site-determining protein MinD	333.3	400.9	391	989.8	328	331.2	756.5	1008	1566.5	2450.3	1841.4	1933	850.9	665.5	341.2	1298.1	610.7	1488.5	0.00557779	Yes
Ga0436389_050_19443_20441	24.0964	6	10	-	I	cardiolipin synthase	183.5	471.7	436	125.7	268.3	249.8	274.8	285	290.7	320.3	189.9	258.7	272.4	295.2	338.4	320.3	257.1	243.6	0.526517	No
Ga0436389_050_24975_25649	16.0714	3	10	petB	C	cytochrome b6	266.2	242.7	211.7	509.3	256.7	304.4	227.7	300.8	222.9	292.9	301.8	220.1	272.3	182.7	116.2	288	389.5	239.1	0.351703	No
Ga0436389_050_25707_26189	5	1	4	petD	C	cytochrome b6-f complex subunit IV	362.7	395.2	338.4	734.2	529	458.6	620.2	674.3	317	318.9	482.7	411.6	688.8	627.3	192	422.9	318.1	261	0.518377	No
Ga0436389_050_490_747	81.1765	6	48	-	S	CpcD/allophycocyanin linker domain-containing protein	1642.3	1560.1	1353.9	1906	2603.7	2706.7	1725.9	1711.1	1588.7	1410.2	2000.1	1975.2	1165.7	1395.2	1472.3	1011.2	1828.7	1468.6	0.0398408	Yes
Ga0436389_050_5813_7072	33.6516	12	38	metK	H	methionine adenosyltransferase	2301.7	1535.9	1446.8	972	749.6	668.8	1077.9	1037.2	941.6	1109.2	995	902.8	1426.9	1289.8	844.6	1013.3	851.5	895.3	0.0276869	Yes
Ga0436389_050_791_1636	40.2135	13	83	cpeC	H	phycobilisome rod-core linker polypeptide	2974.6	3807.5	3552.2	4759.4	4894.5	5026.6	3269	3746.5	3546.4	2885.4	3606.8	4084.3	3140.4	3017	2550.2	2538.7	3907.1	3521.6	0.0184521	Yes
Ga0436389_050_7931_9007	37.9888	12	65	rps1a	J	30S ribosomal protein S1	3920.1	3222.1	3034.3	3915.9	4824.4	4710.9	3804.6	3881.9	3336	2688.6	3112.9	2753.2	3564.7	4295.4	2145.4	2606.3	2568.9	2060.1	0.04547	Yes
Ga0436389_050_9135_9548	17.5182	2	2	nrdR	K	transcriptional regulator NrdR	53.7	65.7	68	53.1	40.6	40.7	74.2	58.1	27	77.8	54.2	26.3	85.3	70.6	28.5	94.1	34.4	22.2	0.96097	No
Ga0436389_050_9873_11432	19.6532	9	28	psbB	P	photosystem II chlorophyll-binding protein CP47	754.3	939.3	929.5	1680.3	1525.3	1891.4	910.7	775.5	1014.5	602.1	913.6	1176.7	661	604.4	974.3	595.1	1565.1	1204.1	0.0398408	Yes
Ga0436389_051_14205_14576	27.6423	3	7	-	K	AbrB family transcriptional regulator	1003.4	631.2	629	172.7	226.4	237.6	363.9	325.2	197.6	266.6	203.3	148	389.9	365.6	214.1	242.7	153.9	159.5	0.00286258	Yes
Ga0436389_051_19732_19947	9.85915	1	2	#N/A	S	DUF3721 domain-containing protein	50.2	113.4	90.9	56.3	59.5	45.7	57.7	63.4	45.8	71	181.2	186.8	80.5	46.7	31.3	65.1	21.4	19.5	0.0589253	No
Ga0436389_051_24078_24575	26.0606	3	5	-	S	DUF411 domain-containing protein	123.4	264.8	263.9	191.5	27.6	27.2	130.4	110	129.4	337.1	438.3	657.3	182.8	94	117.7	206.2	48.4	80.7	0.013074	Yes
Ga0436389_051_45516_45962	61.4865	7	22	cynS	H	cyanase	1756.5	1130.1	987	427.5	306.6	300.6	625.6	550.8	229.5	625.5	455.9	221.9	481.7	511.5	268.4	753.9	226.1	166	0.0234007	Yes
Ga0436389_051_70097_71521	14.7679	5	9	lysA	E	diaminopimelate decarboxylase	207.9	227.3	234.7	414.5	339.4	303.4	293.7	403.8	256.3	302.8	318.7	247.4	440.2	353.3	111.2	369.8	216.5	155.8	0.7064	No
Ga0436389_051_72247_74799	37.8824	26	78	clpC	O	ATP-dependent Clp protease ATP-binding subunit	2266.3	1830.5	1780.8	2513.3	2563.1	2461.6	3367.2	3421.1	2774.8	3604.6	3087.4	2162.8	3936.8	3537.3	2906.5	5716	2328.5	2222.3	0.502289	No
Ga0436389_053_3_782	12.3077	1	8	psbA	C	photosystem II q(b) protein	25.6	28	31.6	50.1	29.9	26.1	77.4	110.9	18	107.7	99.6	36.3	98.7	73	5.6	124	74.8	74.5	0.380246	No
Ga0436389_070_2_241	43.75	2	5	glgP	F	glycogen phosphorylase	204.2	279.7	276.4	47.8	130.2	109.2	126.2	112	127.2	38.4	55.2	136.2	309.3	438.7	329.9	41.9	139.2	134.4	0.00105445	Yes
Ga0436389_074_3_368	84.4262	6	170	cpcB	C	phycocyanin subunit beta	3110.1	2303.3	2186.3	5558.2	4208.8	4357.9	3549.6	3858.2	2095.6	2890.3	4956.6	3070	2320.7	2548.3	1494.4	2006.6	2054.9	1472.5	0.0254796	Yes
Ga0436389_079_2_553	36.413	5	12	glgP	F	glycogen/starch/alpha-glucan phosphorylase	360.9	640.9	583	156.5	305.4	250	332.1	356.1	768.3	421.2	310.3	503.8	359.5	312.1	394.6	553.5	387.1	549.1	0.281752	No
Ga0436389_083_3_254	26.1905	1	6	psbD	C	photosystem II D2 protein (photosystem q(a) protein)	222.9	184.1	171.6	678.6	425.8	473.1	202	242.7	174	151.8	364.7	266.1	225.6	162.4	104.5	152.9	285.8	180.9	0.0104798	Yes
Ga0436389_084_1_297	43.4343	1	55	-	M	porin	168.4	1603.7	1544.5	47.8	696.8	470.2	85.5	77.3	397.4	116.8	168.2	659.1	64.4	77	290.2	28.2	274.7	218.7	0.178013	No
Ga0436389_096_1_843	23.1317	4	15	glgP	F	glycogen/starch/alpha-glucan family phosphorylase	745.7	546.3	524.3	300.6	338.8	270.7	421.5	456.4	468.2	433.7	346.9	417.8	534.2	594	361.6	401.4	334.9	415.2	0.0322963	Yes

## Sheet: DEP Comparisons
S7: Synechococcus sp. CCAP1479/10 DEPs when grown on amino acid substrates v. NO3-/N-starvation
All proteins were detected in triplicate using TMT quantitative proteomics. Differential expression was determined through FDR-adjusted ANOVA and Tukey's test. log2FC: log2 fold change.
Arginine v NO3-
Change	Protein Accesssion	Gene	ANOVA (Q)	Tukey (Q)	log2FC	Description	COG
Increase	Ga0436389_006_177279_178604	-	1.84716e-05	0.0236302	1.81	ScyD/ScyE family protein	G
Increase	Ga0436389_037_44026_44367	-	0.000810522	0.0237109	0.658	YbaB/EbfC family nucleoid-associated protein	S
Increase	Ga0436389_037_29285_29752	-	0.00173347	0.00214662	0.928	hypothetical protein	S
Increase	Ga0436389_005_2951_3700	-	0.00283184	6.15262e-05	1.86	DUF305 domain-containing protein	S
Increase	Ga0436389_047_10386_11198	-	0.00346483	0.00922001	0.901	META domain-containing protein	O
Increase	Ga0436389_026_246109_248088	ftsH1	0.00355179	0.0129317	2.37	ATP-dependent zinc metalloprotease FtsH	O
Increase	Ga0436389_029_46607_47680	aroG	0.00373629	0.0106215	2.11	3-deoxy-7-phosphoheptulonate synthase	E
Increase	Ga0436389_050_18519_19343	minD	0.00557779	0.0015936	2.05	septum site-determining protein MinD	D
Increase	Ga0436389_051_24078_24575	-	0.013074	0.00226082	2.05	DUF411 domain-containing protein	S
Increase	Ga0436389_006_282399_284078	pyrG	0.013122	0.0275185	2.44	CTP synthase	F
Increase	Ga0436389_032_35938_37950	ndhF1	0.0251348	0.0395362	2.35	NAD(P)H-quinone oxidoreductase subunit 5	CP
Increase	Ga0436389_006_251960_252859	-	0.029633	0.0292753	0.864	transglutaminase family protein	E
Decrease	Ga0436389_001_54542_55054	-	0.00392427	0.00628785	-0.703	DNA recombination-mediator protein A	LU
Decrease	Ga0436389_004_47991_48395	rbpD	0.00637073	0.0144247	-0.964	RNA-binding protein	S
Decrease	Ga0436389_004_64037_64612	-	0.00473182	0.01653	-0.567	hypothetical protein	S
Decrease	Ga0436389_006_182501_182869	-	0.0333437	0.0345089	-0.58	AbrB family transcriptional regulator	K
Decrease	Ga0436389_032_82878_83618	-	0.00218674	0.0240388	-0.518	MBL fold metallo-hydrolase	S
Decrease	Ga0436389_034_82555_83199	-	0.0137569	0.00147557	-1.03	L,D-transpeptidase	S
Decrease	Ga0436389_035_30354_30695	rbpD	0.0449736	0.0413703	-0.768	RNA-binding protein	S
Decrease	Ga0436389_041_15810_16178	-	7.66039e-06	9.7399e-05	-0.794	AbrB family transcriptional regulator	K
Decrease	Ga0436389_022_86912_88222	glyA	0.0083327	0.00182107	-0.601	serine hydroxymethyltransferase	E
Decrease	Ga0436389_032_56652_57287	cysC	0.00106422	0.0115407	-0.629	adenylyl-sulfate kinase	F
Decrease	Ga0436389_006_276270_277475	-	7.40069e-07	0.000279519	-1.44	acetamidase/formamidase family protein	C
Decrease	Ga0436389_003_41071_43239	glnN	0.000160037	0.000233623	-1.37	glutamine synthetase III	S
Decrease	Ga0436389_007_7050_8879	-	0.0666032	0.0414905	-0.705	V-type ATP synthase subunit A	C
Decrease	Ga0436389_008_204171_205112	petA	0.00340038	0.00750042	-0.688	apocytochrome f	C
Decrease	Ga0436389_047_148951_149382	psaD	0.00594246	0.00466691	-0.767	photosystem I reaction center subunit II	S
Decrease	Ga0436389_050_9873_11432	psbB	0.0398408	0.0280237	-0.834	photosystem II chlorophyll-binding protein CP47	P
Decrease	Ga0436389_007_151376_151486	psbD	0.0202022	0.021563	-0.826	Photosystem II DII subunit, Q(A) protein	C
Decrease	Ga0436389_083_3_254	psbD	0.0104798	0.0175543	-0.887	photosystem II D2 protein (photosystem q(a) protein)	C
Decrease	Ga0436389_022_258493_259305	psbO	0.000875662	0.00347914	-0.535	photosystem II manganese-stabilizing polypeptide	S
Decrease	Ga0436389_004_71443_71565	psbY	0.00623658	0.00381848	-0.948	photosystem II protein Y	U
Decrease	Ga0436389_006_67639_68166	rplJ	0.0177116	0.0190109	-0.52	50S ribosomal protein L10	J
Decrease	Ga0436389_024_74509_74919	rplP	0.0191325	0.0302225	-0.838	50S ribosomal protein L16	J
Decrease	Ga0436389_001_50769_51245	rplS	0.0109056	0.00232983	-0.949	50S ribosomal protein L19	J
Decrease	Ga0436389_008_100726_101124	rplU	0.0133633	0.00605191	-0.905	50S ribosomal protein L21	J
Decrease	Ga0436389_006_67191_67577	rplL	0.00283184	0.00601334	-0.621	50S ribosomal protein L7/L12	J
Decrease	Ga0436389_050_7931_9007	rps1a	0.04547	0.035594	-0.531	30S ribosomal protein S1	J
Decrease	Ga0436389_024_76096_76371	rpsS	0.0187804	0.0279319	-0.706	30S ribosomal protein S19	J
Decrease	Ga0436389_024_19563_20033	rps7	0.00623658	0.00395155	-0.594	30S ribosomal protein S7	J
Decrease	Ga0436389_024_72207_72581	rps8	0.00477631	0.0144607	-0.646	30S ribosomal protein S8	J
Decrease	Ga0436389_022_100421_100738	tatA	3.80939e-06	0.0482633	-0.747	TatA/E family twin arginine-targeting protein translocase	U
Decrease	Ga0436389_037_4250_5704	tig	0.000354976	4.27403e-05	-0.81	trigger factor	D
Decrease	Ga0436389_026_300596_301927	prc	0.0150309	0.0357439	-0.564	S41 family peptidase	M
Decrease	Ga0436389_034_157455_157766	ccmK2	0.00283184	0.0347932	-0.582	BMC domain-containing protein	CQ
Decrease	Ga0436389_034_70361_70702	petJ	1.40236e-05	1.25232e-05	-0.919	c-type cytochrome	C
Decrease	Ga0436389_026_120479_121483	glpX	0.000389029	0.00225078	-0.571	class II fructose-bisphosphatase	G
Decrease	Ga0436389_006_270480_271775	urtA	6.12887e-06	1.61464e-05	-1.7	urea ABC transporter substrate-binding protein	E
Decrease	Ga0436389_037_3_1904	rnj	0.0633289	0.0305753	-0.768	RNase J family beta-CASP ribonuclease	J
Decrease	Ga0436389_029_19276_20589	nrtA	0.000222036	0.000114249	-1.79	ABC transporter substrate-binding protein	P
Decrease	Ga0436389_008_73445_74017	-	0.000736838	0.0177949	-0.525	peroxiredoxin	O
Asparagine v NO3-
Change	Protein Accesssion	Gene	ANOVA (Q)	Tukey (Q)	log2FC	Description	COG
Increase	Ga0436389_001_107869_108948	sbpA	1.84716e-05	0.0210871	1.53	sulfate ABC transporter substrate-binding protein	P
Increase	Ga0436389_001_48625_50067	gltX	0.0109056	0.0402617	0.942	glutamate--tRNA ligase	J
Increase	Ga0436389_003_22524_23453	-	0.0251348	0.0315759	1.11	family 2A encapsulin nanocompartment shell protein	T
Increase	Ga0436389_004_46165_47994	-	0.00413998	0.0329893	0.946	ABC transporter	V
Increase	Ga0436389_005_2951_3700	-	0.00283184	0.0235897	1.08	DUF305 domain-containing protein	S
Increase	Ga0436389_008_14236_16140	rpoC1	0.00154649	0.00320461	1.01	DNA-directed RNA polymerase subunit gamma	K
Increase	Ga0436389_008_212849_213967	nfrC	0.0356198	0.0426929	0.84	UDP-N-acetylglucosamine 2-epimerase (non-hydrolyzing)	G
Increase	Ga0436389_008_242971_244134	guaB	0.00107754	0.028769	0.602	GuaB3 family IMP dehydrogenase-related protein	F
Increase	Ga0436389_008_97722_99221	kaiC	0.0357925	0.0461003	0.863	circadian clock protein KaiC	T
Increase	Ga0436389_020_41281_42729	manC	0.000558886	0.00293052	1.63	mannose-1-phosphate guanylyltransferase/mannose-6-phosphate isomerase	M
Increase	Ga0436389_022_59508_60977	-	0.0138229	0.0091574	0.831	phosphoglucomutase/phosphomannomutase family protein	G
Increase	Ga0436389_022_77174_78718	purH	0.000116372	0.00571912	0.56	Bifunctional purine biosynthesis protein PurH	F
Increase	Ga0436389_024_37846_43668	-	5.55925e-05	0.0372646	2.25	esterase-like activity of phytase family protein	S
Increase	Ga0436389_024_71253_71618	rplR	0.0144786	0.0166374	0.905	50S ribosomal protein L18	J
Increase	Ga0436389_025_71305_72870	-	0.0204286	0.0121863	1.26	DUF1957 domain-containing protein	G
Increase	Ga0436389_026_116581_117309	-	0.00107754	0.029514	0.969	LPS export ABC transporter ATP-binding protein	S
Increase	Ga0436389_026_246109_248088	ftsH1	0.00355179	0.00114178	2.64	ATP-dependent zinc metalloprotease FtsH	O
Increase	Ga0436389_026_319856_320947	acsF	0.00466315	0.0224391	0.759	magnesium-protoporphyrin IX monomethyl ester	H
Increase	Ga0436389_026_416356_417222	dapB	0.0254796	0.00379185	0.744	4-hydroxy-tetrahydrodipicolinate reductase	E
Increase	Ga0436389_029_46607_47680	aroG	0.00373629	0.00694577	2.12	3-deoxy-7-phosphoheptulonate synthase	E
Increase	Ga0436389_037_29285_29752	-	0.00173347	0.0217225	0.612	hypothetical protein	S
Increase	Ga0436389_037_44026_44367	-	0.000810522	0.0013897	0.74	YbaB/EbfC family nucleoid-associated protein	S
Increase	Ga0436389_037_63067_65535	-	0.0068888	0.00911315	2.4	DNA topoisomerase 4 subunit A	L
Increase	Ga0436389_047_10386_11198	-	0.00346483	0.000999047	0.973	META domain-containing protein	O
Increase	Ga0436389_050_11625_12095	-	0.000354976	2.87447e-05	1.57	2Fe-2S iron-sulfur cluster binding domain	C
Decrease	Ga0436389_001_54542_55054	-	0.00392427	0.00628785	-0.721	DNA recombination-mediator protein A	LU
Decrease	Ga0436389_004_47991_48395	rbpD	0.00637073	0.0144247	-1.27	RNA-binding protein	S
Decrease	Ga0436389_004_64037_64612	-	0.00473182	0.01653	-0.709	hypothetical protein	S
Decrease	Ga0436389_032_82878_83618	-	0.00218674	0.0240388	-0.759	MBL fold metallo-hydrolase	S
Decrease	Ga0436389_034_82555_83199	-	0.0137569	0.00147557	-0.642	L,D-transpeptidase	S
Decrease	Ga0436389_035_30354_30695	rbpD	0.0449736	0.0413703	-0.95	RNA-binding protein	S
Decrease	Ga0436389_041_15810_16178	-	7.66039e-06	9.7399e-05	-0.703	AbrB family transcriptional regulator	K
Decrease	Ga0436389_007_47651_48175	-	0.0234007	0.0930297	-1.24	hypothetical protein	S
Decrease	Ga0436389_025_95217_95657	-	0.00154181	0.733982	-0.567	cAMP phosphodiesterase	S
Decrease	Ga0436389_026_175590_176126	-	0.0346258	0.105139	-0.521	hypothetical protein	S
Decrease	Ga0436389_026_294297_294674	-	0.0127525	0.226149	-1.13	hypothetical protein	S
Decrease	Ga0436389_032_56652_57287	cysC	0.00106422	0.0115407	-0.719	adenylyl-sulfate kinase	F
Decrease	Ga0436389_006_47679_48884	pgk	0.0012808	0.0043443	-0.676	phosphoglycerate kinase	F
Decrease	Ga0436389_027_49480_51609	pnp	0.000538839	0.0094704	-0.56	polyribonucleotide nucleotidyltransferase	J
Decrease	Ga0436389_006_276270_277475	-	7.40069e-07	0.000279519	-1.11	acetamidase/formamidase family protein	C
Decrease	Ga0436389_003_41071_43239	glnN	0.000160037	0.000233623	-0.977	glutamine synthetase III	S
Decrease	Ga0436389_008_62779_63327	atpD	0.00154181	0.00430454	-0.666	F0F1 ATP synthase subunit delta	C
Decrease	Ga0436389_048_51_539	cpcA	0.000289927	0.0874422	-0.512	phycocyanin subunit alpha	C
Decrease	Ga0436389_003_35798_36316	cpcB	0.000167728	0.0248295	-0.616	phycocyanin subunit beta	C
Decrease	Ga0436389_008_204171_205112	petA	0.00340038	0.00750042	-0.85	apocytochrome f	C
Decrease	Ga0436389_047_148951_149382	psaD	0.00594246	0.00466691	-0.827	photosystem I reaction center subunit II	S
Decrease	Ga0436389_050_9873_11432	psbB	0.0398408	0.0280237	-0.916	photosystem II chlorophyll-binding protein CP47	P
Decrease	Ga0436389_007_151376_151486	psbD	0.0202022	0.021563	-1.09	Photosystem II DII subunit, Q(A) protein	C
Decrease	Ga0436389_083_3_254	psbD	0.0104798	0.0175543	-1.26	photosystem II D2 protein (photosystem q(a) protein)	C
Decrease	Ga0436389_022_258493_259305	psbO	0.000875662	0.00347914	-0.722	photosystem II manganese-stabilizing polypeptide	S
Decrease	Ga0436389_004_71443_71565	psbY	0.00623658	0.00381848	-0.721	photosystem II protein Y	U
Decrease	Ga0436389_006_67639_68166	rplJ	0.0177116	0.0190109	-0.605	50S ribosomal protein L10	J
Decrease	Ga0436389_024_74509_74919	rplP	0.0191325	0.0302225	-0.994	50S ribosomal protein L16	J
Decrease	Ga0436389_001_50769_51245	rplS	0.0109056	0.00232983	-0.824	50S ribosomal protein L19	J
Decrease	Ga0436389_008_100726_101124	rplU	0.0133633	0.00605191	-0.833	50S ribosomal protein L21	J
Decrease	Ga0436389_037_15970_16170	rpmI	0.0449736	0.220523	-1.12	50S ribosomal protein L35	J
Decrease	Ga0436389_006_67191_67577	rplL	0.00283184	0.00601334	-0.766	50S ribosomal protein L7/L12	J
Decrease	Ga0436389_024_76096_76371	rpsS	0.0187804	0.0279319	-0.858	30S ribosomal protein S19	J
Decrease	Ga0436389_024_19563_20033	rps7	0.00623658	0.00395155	-0.576	30S ribosomal protein S7	J
Decrease	Ga0436389_024_72207_72581	rps8	0.00477631	0.0144607	-0.997	30S ribosomal protein S8	J
Decrease	Ga0436389_007_15768_16574	-	0.0146324	0.0332181	-0.539	mechanosensitive ion channel family protein	M
Decrease	Ga0436389_037_4250_5704	tig	0.000354976	4.27403e-05	-0.663	trigger factor	D
Decrease	Ga0436389_034_157455_157766	ccmK2	0.00283184	0.0347932	-0.651	BMC domain-containing protein	CQ
Decrease	Ga0436389_034_70361_70702	petJ	1.40236e-05	1.25232e-05	-1.22	c-type cytochrome	C
Decrease	Ga0436389_032_8650_9396	rpaB	0.0421455	0.0451033	-0.507	response regulator transcription factor	K
Decrease	Ga0436389_026_120479_121483	glpX	0.000389029	0.00225078	-0.579	class II fructose-bisphosphatase	G
Decrease	Ga0436389_006_270480_271775	urtA	6.12887e-06	1.61464e-05	-1.6	urea ABC transporter substrate-binding protein	E
Decrease	Ga0436389_029_19276_20589	nrtA	0.000222036	0.000114249	-1.47	ABC transporter substrate-binding protein	P
Decrease	Ga0436389_008_73445_74017	-	0.000736838	0.0177949	-0.669	peroxiredoxin	O
Glutamate v NO3-
Change	Protein Accesssion	Gene	ANOVA (Q)	Tukey (Q)	log2FC	Description	COG
Increase	Ga0436389_022_100421_100738	tatA	3.80939e-06	5.7029e-07	0.829	TatA/E family twin arginine-targeting protein translocase	U
Increase	Ga0436389_006_247274_249397	-	5.76564e-06	5.41039e-08	2.53	transglutaminase family protein	E
Increase	Ga0436389_006_177279_178604	-	1.84716e-05	0.00649658	1.88	ScyD/ScyE family protein	G
Increase	Ga0436389_008_121728_122231	-	0.000538839	2.06635e-05	1.17	peptide-methionine (R)-S-oxide reductase MsrB	O
Increase	Ga0436389_037_44026_44367	-	0.000810522	0.00165076	0.741	YbaB/EbfC family nucleoid-associated protein	S
Increase	Ga0436389_008_14236_16140	rpoC1	0.00154649	0.00437759	0.972	DNA-directed RNA polymerase subunit gamma	K
Increase	Ga0436389_005_2951_3700	-	0.00283184	0.00768571	1.23	DUF305 domain-containing protein	S
Increase	Ga0436389_025_49774_50304	-	0.00283184	0.00012104	0.598	peptide deformylase	J
Increase	Ga0436389_006_109737_112418	alaS	0.00283184	0.000154911	0.814	alanine-tRNA ligase	J
Increase	Ga0436389_047_10386_11198	-	0.00346483	0.000688558	1.02	META domain-containing protein	O
Increase	Ga0436389_026_246109_248088	ftsH1	0.00355179	0.0353608	2.05	ATP-dependent zinc metalloprotease FtsH	O
Increase	Ga0436389_029_46607_47680	aroG	0.00373629	0.00854389	2.07	3-deoxy-7-phosphoheptulonate synthase	E
Increase	Ga0436389_037_6596_7969	clpX	0.00384231	0.000361245	2.64	ATP-dependent protease ATP-binding subunit ClpX	O
Increase	Ga0436389_004_46165_47994	-	0.00413998	0.00254395	1.34	ABC transporter	V
Increase	Ga0436389_026_319856_320947	acsF	0.00466315	0.00183435	1.09	magnesium-protoporphyrin IX monomethyl ester	H
Increase	Ga0436389_004_4451_6448	cmpC	0.00473182	0.00675451	0.898	ABC transporter substrate-binding protein	P
Increase	Ga0436389_047_166282_166944	cpcF	0.00540172	0.00153695	0.725	HEAT repeat domain-containing protein	C
Increase	Ga0436389_026_185765_186919	dapF	0.00623658	0.00564892	0.701	diaminopimelate epimerase	E
Increase	Ga0436389_037_63067_65535	-	0.0068888	0.00284648	2.57	DNA topoisomerase 4 subunit A	L
Increase	Ga0436389_008_146464_147237	-	0.00792667	0.000659048	1.8	hypothetical protein	S
Increase	Ga0436389_031_32334_33683	liuD	0.0084247	0.00927541	0.792	methylcrotonyl-CoA carboxylase	I
Increase	Ga0436389_007_16624_17823	cefD	0.0102669	0.000891112	1.01	aminotransferase class V-fold PLP-dependent enzyme	E
Increase	Ga0436389_006_282399_284078	pyrG	0.013122	0.00580938	2.55	CTP synthase	F
Increase	Ga0436389_022_59508_60977	-	0.0138229	0.00128757	1.02	phosphoglucomutase/phosphomannomutase family protein	G
Increase	Ga0436389_024_71253_71618	rplR	0.0144786	0.0317204	0.833	50S ribosomal protein L18	J
Increase	Ga0436389_020_38119_40017	glmS	0.0162509	0.0020386	1.69	glutamine--fructose-6-phosphate transaminase	M
Increase	Ga0436389_034_695_1744	-	0.0178244	0.00858651	1.94	hypothetical protein	-
Increase	Ga0436389_032_35938_37950	ndhF1	0.0251348	0.0382862	2.19	NAD(P)H-quinone oxidoreductase subunit 5	CP
Increase	Ga0436389_038_338_805	-	0.0256291	0.00683541	1.22	bacterioferritin	P
Increase	Ga0436389_006_251960_252859	-	0.029633	0.00576592	0.959	transglutaminase family protein	E
Increase	Ga0436389_022_132852_134576	-	0.029633	0.0118901	0.94	patatin-like phospholipase family protein	S
Increase	Ga0436389_034_106626_106994	arsC	0.0305146	0.0330953	1.66	Spx/MgsR family RNA polymerase-binding regulatory protein	P
Increase	Ga0436389_026_265589_266674	-	0.0348767	0.0279773	3.15	fructose-bisphosphate aldolase class I	G
Increase	Ga0436389_006_79714_80949	argJ	0.0350796	0.0110694	0.836	arginine biosynthesis bifunctional protein ArgJ	E
Increase	Ga0436389_008_97722_99221	kaiC	0.0357925	0.0429036	0.887	circadian clock protein KaiC	T
Increase	Ga0436389_007_21606_22052	-	0.0361382	0.0179272	0.857	PH domain-containing protein	J
Increase	Ga0436389_019_10490_11986	lysS	0.0383512	0.00837835	1.3	lysine--tRNA ligase	J
Increase	Ga0436389_008_200112_200912	-	0.0386451	0.0180234	0.738	helix-turn-helix domain-containing protein	S
Increase	Ga0436389_006_62459_63187	-	0.0389608	0.0461925	0.844	PilN domain-containing protein	-
Increase	Ga0436389_034_126808_129276	ppsA	0.0416035	0.0147806	2.14	phosphoenolpyruvate synthase	H
Increase	Ga0436389_029_10758_11861	coaE	0.0416974	0.0099168	1.95	oxygenase MpaB family protein	H
Decrease	Ga0436389_006_276270_277475	-	7.40069e-07	0.00393905	-0.947	acetamidase/formamidase family protein	C
Decrease	Ga0436389_006_270480_271775	urtA	6.12887e-06	3.45813e-05	-1.57	urea ABC transporter substrate-binding protein	E
Decrease	Ga0436389_041_15810_16178	-	7.66039e-06	0.000440315	-0.729	AbrB family transcriptional regulator	K
Decrease	Ga0436389_034_70361_70702	petJ	1.40236e-05	1.63881e-07	-1.99	c-type cytochrome	C
Decrease	Ga0436389_008_63390_64907	atpA	5.3563e-05	6.14694e-05	-0.542	F0F1 ATP synthase subunit alpha	C
Decrease	Ga0436389_029_89839_90942	thrC	0.000137732	0.000126929	-0.87	threonine synthase	E
Decrease	Ga0436389_003_41071_43239	glnN	0.000160037	0.00147258	-1.06	glutamine synthetase III	S
Decrease	Ga0436389_003_35798_36316	cpcB	0.000167728	5.75419e-05	-0.9	phycocyanin subunit beta	C
Decrease	Ga0436389_029_19276_20589	nrtA	0.000222036	0.000152628	-1.78	ABC transporter substrate-binding protein	P
Decrease	Ga0436389_003_33834_34154	-	0.00025251	0.0356567	-1.45	P-II family nitrogen regulator	K
Decrease	Ga0436389_048_51_539	cpcA	0.000289927	0.000300127	-0.681	phycocyanin subunit alpha	C
Decrease	Ga0436389_049_407_1258	cpeC	0.000354976	0.000241528	-0.713	phycobilisome rod-core linker polypeptide	H
Decrease	Ga0436389_037_4250_5704	tig	0.000354976	2.41352e-05	-0.997	trigger factor	D
Decrease	Ga0436389_026_120479_121483	glpX	0.000389029	7.99361e-05	-1.09	class II fructose-bisphosphatase	G
Decrease	Ga0436389_027_49480_51609	pnp	0.000538839	0.00139799	-0.635	polyribonucleotide nucleotidyltransferase	J
Decrease	Ga0436389_008_73445_74017	-	0.000736838	0.000966634	-1.06	peroxiredoxin	O
Decrease	Ga0436389_022_258493_259305	psbO	0.000875662	4.4791e-05	-1.21	photosystem II manganese-stabilizing polypeptide	S
Decrease	Ga0436389_032_56652_57287	cysC	0.00106422	0.00115922	-1.02	adenylyl-sulfate kinase	F
Decrease	Ga0436389_006_47679_48884	pgk	0.0012808	0.000541505	-0.759	phosphoglycerate kinase	F
Decrease	Ga0436389_025_95217_95657	-	0.00154181	0.0143308	-0.686	cAMP phosphodiesterase	-
Decrease	Ga0436389_008_62779_63327	atpD	0.00154181	0.00106229	-0.714	F0F1 ATP synthase subunit delta	C
Decrease	Ga0436389_032_82878_83618	-	0.00218674	0.00561671	-0.801	MBL fold metallo-hydrolase	S
Decrease	Ga0436389_046_22209_22643	-	0.00283184	0.0383433	-1.05	SRPBCC family protein	S
Decrease	Ga0436389_044_23310_23921	clpP3	0.00283184	0.00277872	-0.658	ATP-dependent Clp protease proteolytic subunit	O
Decrease	Ga0436389_006_67191_67577	rplL	0.00283184	0.000233348	-1.2	50S ribosomal protein L7/L12	J
Decrease	Ga0436389_034_157455_157766	ccmK2	0.00283184	0.00749442	-0.995	BMC domain-containing protein	CQ
Decrease	Ga0436389_008_204171_205112	petA	0.00340038	0.000498451	-1.22	apocytochrome f	C
Decrease	Ga0436389_001_54542_55054	-	0.00392427	0.00403239	-0.88	DNA recombination-mediator protein A	LU
Decrease	Ga0436389_034_159746_162112	csoS2	0.00392427	0.00557233	-0.508	carboxysome shell protein	S
Decrease	Ga0436389_004_64037_64612	-	0.00473182	0.00924664	-0.783	hypothetical protein	-
Decrease	Ga0436389_024_72207_72581	rps8	0.00477631	0.00124506	-1.12	30S ribosomal protein S8	J
Decrease	Ga0436389_047_148951_149382	psaD	0.00594246	0.00142641	-1.11	photosystem I reaction center subunit II	S
Decrease	Ga0436389_004_71443_71565	psbY	0.00623658	0.000378942	-1.49	photosystem II protein Y	U
Decrease	Ga0436389_024_19563_20033	rps7	0.00623658	0.00200946	-0.771	30S ribosomal protein S7	J
Decrease	Ga0436389_004_47991_48395	rbpD	0.00637073	0.00263475	-1.54	RNA-binding protein	S
Decrease	Ga0436389_008_124196_125833	groEL	0.00760626	0.00638391	-0.673	chaperonin GroEL	O
Decrease	Ga0436389_008_242405_242728	trxA	0.00781132	0.0160061	-0.855	thioredoxin	O
Decrease	Ga0436389_083_3_254	psbD	0.0104798	0.00450971	-1.22	photosystem II D2 protein (photosystem q(a) protein)	C
Decrease	Ga0436389_001_50769_51245	rplS	0.0109056	0.00427309	-0.962	50S ribosomal protein L19	J
Decrease	Ga0436389_026_294297_294674	-	0.0127525	0.00244138	-1.46	hypothetical protein	-
Decrease	Ga0436389_037_53784_54287	-	0.0132962	0.0326461	-0.99	RNA-binding protein	S
Decrease	Ga0436389_008_100726_101124	rplU	0.0133633	0.00130967	-1.27	50S ribosomal protein L21	J
Decrease	Ga0436389_037_40445_41416	gap2	0.0137569	0.0108568	-0.726	type I glyceraldehyde-3-phosphate dehydrogenase	C
Decrease	Ga0436389_007_15768_16574	-	0.0146324	0.00567336	-0.65	mechanosensitive ion channel family protein	M
Decrease	Ga0436389_008_54688_55173	apcA	0.0149113	0.00559454	-0.607	allophycocyanin subunit alpha apoprotein	C
Decrease	Ga0436389_006_67639_68166	rplJ	0.0177116	0.00416303	-0.847	50S ribosomal protein L10	J
Decrease	Ga0436389_050_791_1636	cpeC	0.0184521	0.0107104	-0.577	phycobilisome rod-core linker polypeptide	H
Decrease	Ga0436389_034_163661_163975	-	0.018857	0.0397254	-0.626	carboxysome peptide A	CQ
Decrease	Ga0436389_024_74509_74919	rplP	0.0191325	0.0415878	-0.828	50S ribosomal protein L16	J
Decrease	Ga0436389_008_55558_58584	apcE	0.0208022	0.0069877	-0.559	phycobilisome rod-core linker polypeptide	G
Decrease	Ga0436389_007_47651_48175	-	0.0234007	0.00816421	-1.48	hypothetical protein	S
Decrease	Ga0436389_008_209555_210064	psaF	0.0251348	0.00692456	-1.04	Photosystem I reaction center subunit III	S
Decrease	Ga0436389_074_3_368	cpcB	0.0254796	0.00569479	-1.34	phycocyanin subunit beta	C
Decrease	Ga0436389_026_175590_176126	-	0.0346258	0.0374043	-0.522	hypothetical protein	-
Decrease	Ga0436389_024_15652_15972	rpsJ	0.0365153	0.00423493	-0.783	30S ribosomal protein S10	J
Decrease	Ga0436389_050_490_747	-	0.0398408	0.0162721	-0.756	CpcD/allophycocyanin linker domain-containing protein	S
Decrease	Ga0436389_032_8650_9396	rpaB	0.0421455	0.0193755	-0.58	response regulator transcription factor	K
Decrease	Ga0436389_015_2539_2748	psaE	0.0443449	0.0272948	-1.12	photosystem I reaction center subunit IV	U
Decrease	Ga0436389_037_15970_16170	rpmI	0.0449736	0.0361575	-1.02	50S ribosomal protein L35	J
Decrease	Ga0436389_001_97188_98384	natI	0.04547	0.0215452	-0.751	ABC transporter substrate-binding protein	E
Decrease	Ga0436389_034_106258_106620	-	0.04547	0.00784084	-0.616	(2Fe-2S)-binding protein	C
Decrease	Ga0436389_050_7931_9007	rps1a	0.04547	0.0070903	-0.887	30S ribosomal protein S1	J
Proline v NO3-
Change	Protein Accesssion	Gene	ANOVA (Q)	Tukey (Q)	log2FC	Description	COG
Increase	Ga0436389_006_247274_249397	-	5.76564e-06	0.0267451	1.07	transglutaminase family protein	E
Increase	Ga0436389_001_107869_108948	sbpA	1.84716e-05	0.00304982	1.75	sulfate ABC transporter substrate-binding protein	P
Increase	Ga0436389_006_211053_212597	-	4.78812e-05	0.00377933	0.71	metallophosphoesterase	S
Increase	Ga0436389_024_37846_43668	-	5.55925e-05	1.76922e-06	3.69	esterase-like activity of phytase family protein	S
Increase	Ga0436389_022_77174_78718	purH	0.000116372	1.95612e-06	1.1	Bifunctional purine biosynthesis protein PurH	F
Increase	Ga0436389_022_81418_82803	amt1	0.000137732	5.77191e-06	2.55	Ammonium Transporter Family	P
Increase	Ga0436389_004_7569_8897	cmpA	0.000137732	0.0335151	1.4	ABC transporter substrate-binding protein	P
Increase	Ga0436389_008_121728_122231	-	0.000538839	0.0118015	0.623	peptide-methionine (R)-S-oxide reductase MsrB	O
Increase	Ga0436389_020_41281_42729	manC	0.000558886	3.32985e-05	2.23	mannose-1-phosphate guanylyltransferase/mannose-6-phosphate isomerase	M
Increase	Ga0436389_022_230442_230735	gatC	0.000795241	6.30996e-05	0.954	Asp-tRNA(Asn)/Glu-tRNA(Gln) amidotransferase subunit GatC	J
Increase	Ga0436389_037_44026_44367	-	0.000810522	0.0142169	0.568	YbaB/EbfC family nucleoid-associated protein	S
Increase	Ga0436389_034_95986_96882	argB	0.000985048	0.000127192	1.21	acetylglutamate kinase	F
Increase	Ga0436389_006_232805_235027	katG	0.000985048	3.36018e-05	2.32	catalase/peroxidase HPI	P
Increase	Ga0436389_070_2_241	glgP	0.00105445	0.000278935	1.31	glycogen phosphorylase	F
Increase	Ga0436389_026_116581_117309	-	0.00107754	0.000580282	1.44	LPS export ABC transporter ATP-binding protein	S
Increase	Ga0436389_024_71651_72190	rpl6	0.00118482	0.000564531	1.12	50S ribosomal protein L6	J
Increase	Ga0436389_008_14236_16140	rpoC1	0.00154649	0.00175365	1.05	DNA-directed RNA polymerase subunit gamma	K
Increase	Ga0436389_005_2951_3700	-	0.00283184	0.0189808	1.12	DUF305 domain-containing protein	S
Increase	Ga0436389_006_109737_112418	alaS	0.00283184	0.00376883	0.573	alanine-tRNA ligase	J
Increase	Ga0436389_024_76407_77270	rpl2	0.00283184	0.008674	0.504	50S ribosomal protein L2	J
Increase	Ga0436389_032_18824_19840	-	0.00283184	0.00140513	0.532	aromatic ring-hydroxylating dioxygenase subunit alpha	P
Increase	Ga0436389_022_227772_229340	-	0.00291906	0.00272454	0.649	alpha/beta hydrolase	S
Increase	Ga0436389_029_46607_47680	aroG	0.00373629	0.00309174	2.23	3-deoxy-7-phosphoheptulonate synthase	E
Increase	Ga0436389_004_46165_47994	-	0.00413998	0.00373324	1.28	ABC transporter	V
Increase	Ga0436389_001_77097_77483	-	0.00482009	0.00164278	1.23	hypothetical protein	-
Increase	Ga0436389_047_166282_166944	cpcF	0.00540172	0.00739669	0.58	HEAT repeat domain-containing protein	C
Increase	Ga0436389_026_185765_186919	dapF	0.00623658	0.00459567	0.705	diaminopimelate epimerase	E
Increase	Ga0436389_031_32334_33683	liuD	0.0084247	0.00390034	0.879	methylcrotonyl-CoA carboxylase	I
Increase	Ga0436389_001_48625_50067	gltX	0.0109056	0.00260584	1.27	glutamate--tRNA ligase	J
Increase	Ga0436389_007_63822_66329	-	0.0114101	0.00153602	0.85	bile acid beta-glucosidase	G
Increase	Ga0436389_026_378378_378947	-	0.0137926	0.00533203	0.543	thylakoid membrane photosystem I accumulation factor	CO
Increase	Ga0436389_022_59508_60977	-	0.0138229	0.0292906	0.723	phosphoglucomutase/phosphomannomutase family protein	G
Increase	Ga0436389_024_65535_65885	rplQ	0.0149113	0.010106	0.842	50S ribosomal protein L17	J
Increase	Ga0436389_044_3813_5120	murA	0.0153601	0.00580071	0.792	UDP-N-acetylglucosamine 1-carboxyvinyltransferase	M
Increase	Ga0436389_024_74025_74276	rpsQ	0.0216971	0.0363163	1.04	30S ribosomal protein S17	J
Increase	Ga0436389_026_11964_14078	prlC	0.0234007	0.00464923	1.47	M3 family metallopeptidase	E
Increase	Ga0436389_006_66146_66901	-	0.0251348	0.00567751	1.41	DUF3747 domain-containing protein	M
Increase	Ga0436389_006_252844_253824	-	0.0300526	0.00486454	1.55	alpha-E domain-containing protein	S
Increase	Ga0436389_034_106626_106994	arsC	0.0305146	0.0207331	1.64	Spx/MgsR family RNA polymerase-binding regulatory protein	P
Increase	Ga0436389_047_37485_38417	-	0.0342535	0.0155966	0.524	DUF262 domain-containing protein	-
Increase	Ga0436389_034_115884_117023	tal	0.0350796	0.00685767	0.995	transaldolase	H
Increase	Ga0436389_006_79714_80949	argJ	0.0350796	0.0494777	0.715	arginine biosynthesis bifunctional protein ArgJ	E
Increase	Ga0436389_024_5314_6540	aspB	0.0350796	0.00697858	1.09	LL-diaminopimelate aminotransferase	H
Increase	Ga0436389_030_38087_39844	-	0.0352583	0.00998027	1.89	ABC-F family ATP-binding cassette domain-containing protein	S
Increase	Ga0436389_008_212849_213967	nfrC	0.0356198	0.015739	0.968	UDP-N-acetylglucosamine 2-epimerase (non-hydrolyzing)	G
Increase	Ga0436389_008_97722_99221	kaiC	0.0357925	0.0226598	0.954	circadian clock protein KaiC	T
Increase	Ga0436389_008_200112_200912	-	0.0386451	0.0485889	0.675	helix-turn-helix domain-containing protein	S
Increase	Ga0436389_017_1370_2116	-	0.0429722	0.0143483	1.45	hypothetical protein	V
Increase	Ga0436389_006_3692_4618	-	0.0470007	0.00747214	0.657	transporter substrate-binding domain-containing protein	ET
Decrease	Ga0436389_006_276270_277475	-	7.40069e-07	0.00429163	-0.953	acetamidase/formamidase family protein	C
Decrease	Ga0436389_022_100421_100738	tatA	3.80939e-06	0.0442538	-0.776	TatA/E family twin arginine-targeting protein translocase	U
Decrease	Ga0436389_006_270480_271775	urtA	6.12887e-06	5.84162e-05	-1.45	urea ABC transporter substrate-binding protein	E
Decrease	Ga0436389_041_15810_16178	-	7.66039e-06	1.93406e-05	-1.15	AbrB family transcriptional regulator	K
Decrease	Ga0436389_034_70361_70702	petJ	1.40236e-05	2.09566e-07	-1.95	c-type cytochrome	C
Decrease	Ga0436389_008_125887_126198	groS	4.05456e-05	0.00859336	-1.45	co-chaperone GroES	O
Decrease	Ga0436389_008_63390_64907	atpA	5.3563e-05	4.11049e-07	-1.02	F0F1 ATP synthase subunit alpha	C
Decrease	Ga0436389_029_89839_90942	thrC	0.000137732	0.000676773	-0.708	threonine synthase	E
Decrease	Ga0436389_003_35798_36316	cpcB	0.000167728	2.81389e-06	-1.38	phycocyanin subunit beta	C
Decrease	Ga0436389_029_19276_20589	nrtA	0.000222036	0.00239225	-1.07	ABC transporter substrate-binding protein	P
Decrease	Ga0436389_048_51_539	cpcA	0.000289927	4.6332e-05	-0.9	phycocyanin subunit alpha	C
Decrease	Ga0436389_049_407_1258	cpeC	0.000354976	0.000265197	-0.737	phycobilisome rod-core linker polypeptide	H
Decrease	Ga0436389_037_4250_5704	tig	0.000354976	3.4218e-05	-0.952	trigger factor	D
Decrease	Ga0436389_026_120479_121483	glpX	0.000389029	7.15964e-05	-1.11	class II fructose-bisphosphatase	G
Decrease	Ga0436389_027_49480_51609	pnp	0.000538839	0.000392143	-0.775	polyribonucleotide nucleotidyltransferase	J
Decrease	Ga0436389_008_73445_74017	-	0.000736838	0.00153203	-0.994	peroxiredoxin	O
Decrease	Ga0436389_026_339934_341007	cbbA	0.000874633	2.62343e-05	-1.19	fructose-bisphosphate aldolase class II	G
Decrease	Ga0436389_022_258493_259305	psbO	0.000875662	4.95613e-05	-1.19	photosystem II manganese-stabilizing polypeptide	S
Decrease	Ga0436389_032_56652_57287	cysC	0.00106422	0.000666797	-1.11	adenylyl-sulfate kinase	F
Decrease	Ga0436389_006_47679_48884	pgk	0.0012808	0.000241438	-0.865	phosphoglycerate kinase	F
Decrease	Ga0436389_008_62779_63327	atpD	0.00154181	4.08888e-05	-1.14	F0F1 ATP synthase subunit delta	C
Decrease	Ga0436389_032_82878_83618	-	0.00218674	0.00357977	-0.877	MBL fold metallo-hydrolase	S
Decrease	Ga0436389_044_23310_23921	clpP3	0.00283184	0.00189736	-0.687	ATP-dependent Clp protease proteolytic subunit	O
Decrease	Ga0436389_034_157818_159230	cbbL	0.00283184	0.000114735	-0.633	form I ribulose bisphosphate carboxylase large subunit	H
Decrease	Ga0436389_006_67191_67577	rplL	0.00283184	0.000274578	-1.17	50S ribosomal protein L7/L12	J
Decrease	Ga0436389_034_157455_157766	ccmK2	0.00283184	0.00685389	-1	BMC domain-containing protein	CQ
Decrease	Ga0436389_008_204171_205112	petA	0.00340038	0.000729122	-1.18	apocytochrome f	C
Decrease	Ga0436389_001_54542_55054	-	0.00392427	0.00652199	-0.837	DNA recombination-mediator protein A	LU
Decrease	Ga0436389_034_159746_162112	csoS2	0.00392427	0.00348582	-0.556	carboxysome shell protein	S
Decrease	Ga0436389_004_64037_64612	-	0.00473182	0.00183839	-0.969	hypothetical protein	-
Decrease	Ga0436389_024_72207_72581	rps8	0.00477631	0.000385438	-1.32	30S ribosomal protein S8	J
Decrease	Ga0436389_024_17375_19450	fusA	0.00594246	0.000231215	-0.789	elongation factor G	J
Decrease	Ga0436389_047_148951_149382	psaD	0.00594246	0.014201	-0.75	photosystem I reaction center subunit II	S
Decrease	Ga0436389_004_71443_71565	psbY	0.00623658	0.0064162	-0.918	photosystem II protein Y	U
Decrease	Ga0436389_024_19563_20033	rps7	0.00623658	0.000623528	-0.932	30S ribosomal protein S7	J
Decrease	Ga0436389_004_47991_48395	rbpD	0.00637073	0.00133234	-1.76	RNA-binding protein	S
Decrease	Ga0436389_008_124196_125833	groEL	0.00760626	0.00194968	-0.821	chaperonin GroEL	O
Decrease	Ga0436389_008_242405_242728	trxA	0.00781132	0.00267106	-1.24	thioredoxin	O
Decrease	Ga0436389_008_54156_54644	apcB	0.00854314	0.00128609	-0.792	allophycocyanin subunit beta	C
Decrease	Ga0436389_083_3_254	psbD	0.0104798	0.00162816	-1.5	photosystem II D2 protein (photosystem q(a) protein)	C
Decrease	Ga0436389_001_50769_51245	rplS	0.0109056	0.00255191	-1.01	50S ribosomal protein L19	J
Decrease	Ga0436389_026_294297_294674	-	0.0127525	0.00448645	-1.33	hypothetical protein	-
Decrease	Ga0436389_008_100726_101124	rplU	0.0133633	0.00780614	-0.947	50S ribosomal protein L21	J
Decrease	Ga0436389_037_40445_41416	gap2	0.0137569	0.00246309	-0.943	type I glyceraldehyde-3-phosphate dehydrogenase	C
Decrease	Ga0436389_007_15768_16574	-	0.0146324	0.0012924	-0.81	mechanosensitive ion channel family protein	M
Decrease	Ga0436389_008_54688_55173	apcA	0.0149113	0.00421339	-0.648	allophycocyanin subunit alpha apoprotein	C
Decrease	Ga0436389_006_67639_68166	rplJ	0.0177116	0.00289744	-0.921	50S ribosomal protein L10	J
Decrease	Ga0436389_050_791_1636	cpeC	0.0184521	0.00167054	-0.768	phycobilisome rod-core linker polypeptide	H
Decrease	Ga0436389_024_76096_76371	rpsS	0.0187804	0.00132825	-1.41	30S ribosomal protein S19	J
Decrease	Ga0436389_024_74509_74919	rplP	0.0191325	0.00136258	-1.61	50S ribosomal protein L16	J
Decrease	Ga0436389_007_151376_151486	psbD	0.0202022	0.00258195	-1.22	Photosystem II DII subunit, Q(A) protein	C
Decrease	Ga0436389_008_55558_58584	apcE	0.0208022	0.0104861	-0.524	phycobilisome rod-core linker polypeptide	G
Decrease	Ga0436389_007_47651_48175	-	0.0234007	0.00389539	-1.74	hypothetical protein	S
Decrease	Ga0436389_008_209555_210064	psaF	0.0251348	0.00520101	-1.1	Photosystem I reaction center subunit III	S
Decrease	Ga0436389_074_3_368	cpcB	0.0254796	0.0120274	-1.17	phycocyanin subunit beta	C
Decrease	Ga0436389_006_182501_182869	-	0.0333437	0.00827339	-0.91	AbrB family transcriptional regulator	K
Decrease	Ga0436389_026_175590_176126	-	0.0346258	0.00342846	-0.814	hypothetical protein	-
Decrease	Ga0436389_050_490_747	-	0.0398408	0.00858689	-0.832	CpcD/allophycocyanin linker domain-containing protein	S
Decrease	Ga0436389_050_9873_11432	psbB	0.0398408	0.00866826	-1.19	photosystem II chlorophyll-binding protein CP47	P
Decrease	Ga0436389_032_8650_9396	rpaB	0.0421455	0.0128764	-0.628	response regulator transcription factor	K
Decrease	Ga0436389_022_259490_260659	sat	0.0437622	0.0184394	-0.878	sulfate adenylyltransferase	P
Decrease	Ga0436389_035_30354_30695	rbpD	0.0449736	0.0117138	-1.2	RNA-binding protein	S
Decrease	Ga0436389_037_15970_16170	rpmI	0.0449736	0.00728569	-1.43	50S ribosomal protein L35	J
Decrease	Ga0436389_034_159332_159673	rbcS	0.04547	0.0444747	-1	ribulose bisphosphate carboxylase small subunit	C
Arginine v N-starvation
Change	Protein Accesssion	Gene	ANOVA (Q)	Tukey (Q)	log2FC	Description	COG
Increase	Ga0436389_003_35798_36316	cpcB	0.000167728	0.0283423	0.624	phycocyanin subunit beta	C
Increase	Ga0436389_048_51_539	cpcA	0.000289927	0.000541164	0.947	phycocyanin subunit alpha	C
Increase	Ga0436389_049_407_1258	cpeC	0.000354976	0.0018241	0.94	phycobilisome rod-core linker polypeptide	H
Increase	Ga0436389_037_44026_44367	-	0.000810522	0.0019616	1.07	YbaB/EbfC family nucleoid-associated protein	S
Increase	Ga0436389_008_14236_16140	rpoC1	0.00154649	0.025601	1.07	DNA-directed RNA polymerase subunit gamma	K
Increase	Ga0436389_037_29285_29752	-	0.00173347	0.00886412	0.798	hypothetical protein	-
Increase	Ga0436389_032_18824_19840	-	0.00283184	0.043467	0.536	aromatic ring-hydroxylating dioxygenase subunit alpha	P
Increase	Ga0436389_026_246109_248088	ftsH1	0.00355179	0.0100466	2.63	ATP-dependent zinc metalloprotease FtsH	O
Increase	Ga0436389_029_46607_47680	aroG	0.00373629	0.0126126	2.1	3-deoxy-7-phosphoheptulonate synthase	E
Increase	Ga0436389_026_319856_320947	acsF	0.00466315	0.0364318	1.1	magnesium-protoporphyrin IX monomethyl ester	H
Increase	Ga0436389_050_18519_19343	minD	0.00557779	0.000614939	2.44	septum site-determining protein MinD	D
Increase	Ga0436389_051_24078_24575	-	0.013074	0.0438635	1.06	DUF411 domain-containing protein	S
Increase	Ga0436389_006_282399_284078	pyrG	0.013122	0.0323422	2.42	CTP synthase	F
Increase	Ga0436389_035_33266_34033	cpcG1	0.0146324	0.0205227	0.778	phycobilisome rod-core linker polypeptide	G
Increase	Ga0436389_032_35938_37950	ndhF1	0.0251348	0.0391151	2.46	NAD(P)H-quinone oxidoreductase subunit 5	CP
Decrease	Ga0436389_020_45810_46403	-	1.68921e-08	9.11931e-11	-2.16	hypothetical protein	-
Decrease	Ga0436389_026_21467_21841	-	2.09994e-07	2.62395e-09	-2.39	VOC family protein	S
Decrease	Ga0436389_046_28833_30602	-	7.09692e-07	1.76624e-08	-1.54	carbohydrate porin	S
Decrease	Ga0436389_006_276270_277475	-	7.40069e-07	6.02163e-09	-2.49	acetamidase/formamidase family protein	C
Decrease	Ga0436389_007_49464_52028	-	2.40887e-06	2.45986e-08	-1.65	arylsulfatase	P
Decrease	Ga0436389_022_100421_100738	tatA	3.80939e-06	0.0172481	-0.673	TatA/E family twin arginine-targeting protein translocase	U
Decrease	Ga0436389_006_270480_271775	urtA	6.12887e-06	3.63309e-07	-2.02	urea ABC transporter substrate-binding protein	E
Decrease	Ga0436389_041_15810_16178	-	7.66039e-06	5.11795e-07	-1.12	AbrB family transcriptional regulator	K
Decrease	Ga0436389_006_177279_178604	-	1.84716e-05	5.03026e-06	-1.39	ScyD/ScyE family protein	G
Decrease	Ga0436389_001_107869_108948	sbpA	1.84716e-05	6.47216e-07	-2.19	sulfate ABC transporter substrate-binding protein	P
Decrease	Ga0436389_022_205356_205733	-	4.05456e-05	1.92856e-06	-1.44	hypothetical protein	-
Decrease	Ga0436389_008_125887_126198	groS	4.05456e-05	3.09308e-06	-1.68	co-chaperone GroES	O
Decrease	Ga0436389_006_211053_212597	-	4.78812e-05	1.46428e-06	-1.64	metallophosphoesterase	S
Decrease	Ga0436389_029_89839_90942	thrC	0.000137732	0.000119564	-0.557	threonine synthase	E
Decrease	Ga0436389_004_7569_8897	cmpA	0.000137732	5.91913e-06	-2.19	ABC transporter substrate-binding protein	P
Decrease	Ga0436389_003_41071_43239	glnN	0.000160037	7.6783e-06	-1.65	glutamine synthetase III	S
Decrease	Ga0436389_037_28018_29223	dhsS	0.000171561	3.10187e-05	-0.826	alanine--glyoxylate aminotransferase family protein	E
Decrease	Ga0436389_029_19276_20589	nrtA	0.000222036	7.56775e-05	-1.78	ABC transporter substrate-binding protein	P
Decrease	Ga0436389_003_33834_34154	-	0.00025251	1.21227e-05	-2.15	P-II family nitrogen regulator	K
Decrease	Ga0436389_008_108347_108646	petF	0.000289927	3.73479e-05	-1.87	2Fe-2S iron-sulfur cluster-binding protein	C
Decrease	Ga0436389_018_1_504	-	0.000354976	0.000242993	-0.965	iron uptake porin	S
Decrease	Ga0436389_023_3_1748	-	0.000538839	5.02217e-05	-2.2	hypothetical protein	Q
Decrease	Ga0436389_006_51533_52327	-	0.000585037	7.22232e-05	-1.03	hypothetical protein	-
Decrease	Ga0436389_008_73445_74017	-	0.000736838	0.00166858	-0.67	peroxiredoxin	O
Decrease	Ga0436389_026_39316_39780	-	0.000840212	0.00148401	-0.582	peroxiredoxin	O
Decrease	Ga0436389_026_242104_242433	-	0.000980459	0.000243304	-1.17	nucleoside triphosphate pyrophosphohydrolase family protein	S
Decrease	Ga0436389_070_2_241	glgP	0.00105445	0.00816339	-1.3	glycogen phosphorylase	F
Decrease	Ga0436389_032_56652_57287	cysC	0.00106422	0.00490699	-0.628	adenylyl-sulfate kinase	F
Decrease	Ga0436389_046_30897_31103	-	0.00107754	0.000531519	-1.21	porin	M
Decrease	Ga0436389_008_242971_244134	guaB	0.00107754	0.00051856	-0.593	GuaB3 family IMP dehydrogenase-related protein	F
Decrease	Ga0436389_006_214742_215242	moaB	0.00113621	0.000123204	-0.842	molybdenum cofactor biosynthesis protein B	H
Decrease	Ga0436389_006_249428_251854	glgP	0.00125134	0.000207192	-1.29	glycogen/starch/alpha-glucan phosphorylase	G
Decrease	Ga0436389_006_284265_284750	dps	0.00129389	0.000447868	-1.45	DNA starvation/stationary phase protection protein	P
Decrease	Ga0436389_001_17070_17834	-	0.00175439	0.000621217	-1.51	hypothetical protein	-
Decrease	Ga0436389_032_82878_83618	-	0.00218674	0.00599801	-0.555	MBL fold metallo-hydrolase	S
Decrease	Ga0436389_026_45716_46756	trpD	0.00249877	0.000229239	-1.13	anthranilate phosphoribosyltransferase	F
Decrease	Ga0436389_046_22209_22643	-	0.00283184	0.00163392	-0.911	SRPBCC family protein	S
Decrease	Ga0436389_034_157455_157766	ccmK2	0.00283184	0.00465414	-0.765	BMC domain-containing protein	CQ
Decrease	Ga0436389_051_14205_14576	-	0.00286258	0.000501124	-1.53	AbrB family transcriptional regulator	K
Decrease	Ga0436389_026_406021_406554	-	0.00291824	0.000539602	-1.32	ferritin	P
Decrease	Ga0436389_030_26116_26676	-	0.0035089	0.00107208	-0.691	alpha/beta hydrolase	S
Decrease	Ga0436389_032_293_556	-	0.00369761	0.000488428	-1.64	hypothetical protein	S
Decrease	Ga0436389_001_54542_55054	-	0.00392427	0.00761807	-0.648	DNA recombination-mediator protein A	LU
Decrease	Ga0436389_026_170827_171744	livE	0.00451461	0.00117213	-1.02	branched-chain amino acid transaminase	E
Decrease	Ga0436389_004_4451_6448	cmpC	0.00473182	0.00454305	-0.861	ABC transporter substrate-binding protein	P
Decrease	Ga0436389_024_2079_4040	-	0.00594246	0.00266675	-2.03	PFAM Hemolysin-type calcium-binding repeat (2 copies)	Q
Decrease	Ga0436389_047_148951_149382	psaD	0.00594246	0.044724	-0.538	photosystem I reaction center subunit II	S
Decrease	Ga0436389_008_5382_6095	rpiA	0.00623658	0.0235558	-0.537	ribose-5-phosphate isomerase RpiA	G
Decrease	Ga0436389_019_5093_5488	ssb	0.00688642	0.000914987	-1.28	single-stranded DNA-binding protein	L
Decrease	Ga0436389_006_274310_275056	urtD	0.00764016	0.000566822	-1.52	urea ABC transporter ATP-binding protein UrtD	S
Decrease	Ga0436389_022_86912_88222	glyA	0.0083327	0.00257855	-0.53	serine hydroxymethyltransferase	E
Decrease	Ga0436389_022_177048_177530	-	0.00888956	0.00180406	-2.41	MSMEG_0572 family nitrogen starvation response protein	S
Decrease	Ga0436389_003_15567_16925	gor	0.0104798	0.00321012	-1.05	glutathione-disulfide reductase	C
Decrease	Ga0436389_037_62088_63002	-	0.0114101	0.00511637	-0.812	Tetratricopeptide repeat	S
Decrease	Ga0436389_008_179502_179948	-	0.0146324	0.0025209	-0.782	AbrB family transcriptional regulator	K
Decrease	Ga0436389_003_83842_84417	-	0.0150309	0.0141613	-0.872	ferritin	P
Decrease	Ga0436389_026_300596_301927	prc	0.0150309	0.0031003	-0.741	S41 family peptidase	M
Decrease	Ga0436389_035_47426_54061	-	0.0216971	0.0123349	-1.22	tandem-95 repeat protein	MQU
Decrease	Ga0436389_051_45516_45962	cynS	0.0234007	0.0127662	-1.39	cyanase	H
Decrease	Ga0436389_006_26936_27742	-	0.0267031	0.00675266	-1.07	glucose 1-dehydrogenase	IQ
Decrease	Ga0436389_050_5813_7072	metK	0.0276869	0.0241167	-0.608	methionine adenosyltransferase	H
Decrease	Ga0436389_022_50756_51397	hisB	0.0347081	0.023637	-1.22	imidazoleglycerol-phosphate dehydratase HisB	E
Decrease	Ga0436389_006_48929_49336	-	0.0357925	0.00718413	-1.72	hypothetical protein	-
Decrease	Ga0436389_031_41189_42022	-	0.0393266	0.0182576	-0.755	DUF3747 domain-containing protein	C
Decrease	Ga0436389_022_220013_220420	-	0.0398408	0.0263305	-0.789	DUF1348 family protein	S
Decrease	Ga0436389_007_41358_41957	sodB	0.0445314	0.0208472	-1.25	superoxide dismutase	C
Decrease	Ga0436389_035_25523_25975	-	0.0451775	0.0209447	-1.68	hypothetical protein	-
Decrease	Ga0436389_026_411109_412116	-	0.0489143	0.0408718	-1.32	phosphate ABC transporter substrate-binding protein PstS	P
Asparagine v N-starvation
Change	Protein Accesssion	Gene	ANOVA (Q)	Tukey (Q)	log2FC	Description	COG
Increase	Ga0436389_048_51_539	cpcA	0.000289927	0.0166822	0.608	phycocyanin subunit alpha	C
Increase	Ga0436389_049_407_1258	cpeC	0.000354976	0.00170605	0.82	phycobilisome rod-core linker polypeptide	H
Increase	Ga0436389_050_11625_12095	-	0.000354976	3.51003e-05	1.6	2Fe-2S iron-sulfur cluster binding domain	C
Increase	Ga0436389_020_41281_42729	manC	0.000558886	0.00905354	1.31	mannose-1-phosphate guanylyltransferase/mannose-6-phosphate isomerase	M
Increase	Ga0436389_037_44026_44367	-	0.000810522	0.00015214	1.15	YbaB/EbfC family nucleoid-associated protein	S
Increase	Ga0436389_026_116581_117309	-	0.00107754	0.00534393	1.43	LPS export ABC transporter ATP-binding protein	S
Increase	Ga0436389_024_71651_72190	rpl6	0.00118482	0.0173986	1.16	50S ribosomal protein L6	J
Increase	Ga0436389_008_14236_16140	rpoC1	0.00154649	0.00115121	1.27	DNA-directed RNA polymerase subunit gamma	K
Increase	Ga0436389_022_227772_229340	-	0.00291906	0.028354	0.675	alpha/beta hydrolase	S
Increase	Ga0436389_047_10386_11198	-	0.00346483	0.0166929	0.649	META domain-containing protein	O
Increase	Ga0436389_026_246109_248088	ftsH1	0.00355179	0.000906866	2.91	ATP-dependent zinc metalloprotease FtsH	O
Increase	Ga0436389_029_46607_47680	aroG	0.00373629	0.00823369	2.11	3-deoxy-7-phosphoheptulonate synthase	E
Increase	Ga0436389_004_46165_47994	-	0.00413998	0.0300254	1.17	ABC transporter	V
Increase	Ga0436389_026_319856_320947	acsF	0.00466315	0.00834465	1.12	magnesium-protoporphyrin IX monomethyl ester	H
Increase	Ga0436389_037_63067_65535	-	0.0068888	0.0106088	2.38	DNA topoisomerase 4 subunit A	L
Increase	Ga0436389_024_71253_71618	rplR	0.0144786	0.00464525	1.28	50S ribosomal protein L18	J
Increase	Ga0436389_024_65535_65885	rplQ	0.0149113	0.0366521	0.952	50S ribosomal protein L17	J
Increase	Ga0436389_025_71305_72870	-	0.0204286	0.0137589	1.34	DUF1957 domain-containing protein	G
Increase	Ga0436389_024_73649_74014	rplN	0.0251348	0.00428666	0.959	50S ribosomal protein L14	J
Increase	Ga0436389_026_416356_417222	dapB	0.0254796	0.0221215	0.591	4-hydroxy-tetrahydrodipicolinate reductase	E
Decrease	Ga0436389_020_45810_46403	-	1.68921e-08	5.18939e-11	-2.57	hypothetical protein	-
Decrease	Ga0436389_026_21467_21841	-	2.09994e-07	2.5871e-09	-2.55	VOC family protein	S
Decrease	Ga0436389_046_28833_30602	-	7.09692e-07	1.72695e-08	-1.66	carbohydrate porin	S
Decrease	Ga0436389_006_276270_277475	-	7.40069e-07	1.30522e-08	-2.16	acetamidase/formamidase family protein	C
Decrease	Ga0436389_007_49464_52028	-	2.40887e-06	6.36505e-08	-1.51	arylsulfatase	P
Decrease	Ga0436389_006_270480_271775	urtA	6.12887e-06	6.12634e-07	-1.92	urea ABC transporter substrate-binding protein	E
Decrease	Ga0436389_041_15810_16178	-	7.66039e-06	1.89872e-06	-1.03	AbrB family transcriptional regulator	K
Decrease	Ga0436389_006_177279_178604	-	1.84716e-05	2.05762e-06	-1.81	ScyD/ScyE family protein	G
Decrease	Ga0436389_001_107869_108948	sbpA	1.84716e-05	9.13634e-06	-1.37	sulfate ABC transporter substrate-binding protein	P
Decrease	Ga0436389_022_205356_205733	-	4.05456e-05	1.40019e-06	-1.73	hypothetical protein	-
Decrease	Ga0436389_008_125887_126198	groS	4.05456e-05	7.18022e-06	-1.53	co-chaperone GroES	O
Decrease	Ga0436389_006_211053_212597	-	4.78812e-05	4.03642e-05	-1.15	metallophosphoesterase	S
Decrease	Ga0436389_029_89839_90942	thrC	0.000137732	0.00119129	-0.512	threonine synthase	E
Decrease	Ga0436389_004_7569_8897	cmpA	0.000137732	2.18458e-05	-1.74	ABC transporter substrate-binding protein	P
Decrease	Ga0436389_003_41071_43239	glnN	0.000160037	5.16333e-05	-1.25	glutamine synthetase III	S
Decrease	Ga0436389_037_28018_29223	dhsS	0.000171561	2.2591e-05	-1	alanine--glyoxylate aminotransferase family protein	E
Decrease	Ga0436389_029_19276_20589	nrtA	0.000222036	0.000248318	-1.46	ABC transporter substrate-binding protein	P
Decrease	Ga0436389_003_33834_34154	-	0.00025251	6.54448e-05	-1.62	P-II family nitrogen regulator	K
Decrease	Ga0436389_008_108347_108646	petF	0.000289927	2.51617e-05	-2.16	2Fe-2S iron-sulfur cluster-binding protein	C
Decrease	Ga0436389_018_1_504	-	0.000354976	0.0011711	-0.894	iron uptake porin	S
Decrease	Ga0436389_023_3_1748	-	0.000538839	0.000183398	-1.73	hypothetical protein	Q
Decrease	Ga0436389_027_49480_51609	pnp	0.000538839	0.000618095	-0.61	polyribonucleotide nucleotidyltransferase	J
Decrease	Ga0436389_006_51533_52327	-	0.000585037	6.53157e-05	-1.22	hypothetical protein	-
Decrease	Ga0436389_008_73445_74017	-	0.000736838	0.00135847	-0.813	peroxiredoxin	O
Decrease	Ga0436389_026_39316_39780	-	0.000840212	0.0032239	-0.671	peroxiredoxin	O
Decrease	Ga0436389_026_242104_242433	-	0.000980459	0.000161258	-1.48	nucleoside triphosphate pyrophosphohydrolase family protein	S
Decrease	Ga0436389_032_56652_57287	cysC	0.00106422	0.00651316	-0.717	adenylyl-sulfate kinase	F
Decrease	Ga0436389_046_30897_31103	-	0.00107754	0.000828787	-1.28	porin	M
Decrease	Ga0436389_026_100307_100966	tsf	0.00113621	0.000648566	-0.53	translation elongation factor Ts	J
Decrease	Ga0436389_006_214742_215242	moaB	0.00113621	0.00170023	-0.737	molybdenum cofactor biosynthesis protein B	H
Decrease	Ga0436389_006_249428_251854	glgP	0.00125134	0.000144799	-1.55	glycogen/starch/alpha-glucan phosphorylase	G
Decrease	Ga0436389_006_284265_284750	dps	0.00129389	0.000370587	-1.6	DNA starvation/stationary phase protection protein	P
Decrease	Ga0436389_025_95217_95657	-	0.00154181	0.000313304	-0.872	cAMP phosphodiesterase	-
Decrease	Ga0436389_001_17070_17834	-	0.00175439	0.000737271	-1.58	hypothetical protein	-
Decrease	Ga0436389_032_82878_83618	-	0.00218674	0.00224462	-0.797	MBL fold metallo-hydrolase	S
Decrease	Ga0436389_026_45716_46756	trpD	0.00249877	0.00138372	-0.988	anthranilate phosphoribosyltransferase	F
Decrease	Ga0436389_035_32118_33074	-	0.00283184	0.00281695	-0.512	orange carotenoid-binding protein	S
Decrease	Ga0436389_046_22209_22643	-	0.00283184	0.00111686	-1.14	SRPBCC family protein	S
Decrease	Ga0436389_034_157455_157766	ccmK2	0.00283184	0.00643297	-0.834	BMC domain-containing protein	CQ
Decrease	Ga0436389_051_14205_14576	-	0.00286258	0.00237347	-1.24	AbrB family transcriptional regulator	K
Decrease	Ga0436389_026_406021_406554	-	0.00291824	0.00292931	-1.06	ferritin	P
Decrease	Ga0436389_030_26116_26676	-	0.0035089	0.0157626	-0.515	alpha/beta hydrolase	S
Decrease	Ga0436389_032_293_556	-	0.00369761	0.00103415	-1.49	hypothetical protein	S
Decrease	Ga0436389_001_54542_55054	-	0.00392427	0.0178293	-0.666	DNA recombination-mediator protein A	LU
Decrease	Ga0436389_026_170827_171744	livE	0.00451461	0.00775456	-0.82	branched-chain amino acid transaminase	E
Decrease	Ga0436389_004_64037_64612	-	0.00473182	0.025176	-0.599	hypothetical protein	-
Decrease	Ga0436389_004_4451_6448	cmpC	0.00473182	0.00979445	-0.91	ABC transporter substrate-binding protein	P
Decrease	Ga0436389_024_2079_4040	-	0.00594246	0.0026135	-2.17	PFAM Hemolysin-type calcium-binding repeat (2 copies)	Q
Decrease	Ga0436389_008_5382_6095	rpiA	0.00623658	0.0434048	-0.583	ribose-5-phosphate isomerase RpiA	G
Decrease	Ga0436389_019_5093_5488	ssb	0.00688642	0.00161938	-1.3	single-stranded DNA-binding protein	L
Decrease	Ga0436389_006_274310_275056	urtD	0.00764016	0.00756303	-1.02	urea ABC transporter ATP-binding protein UrtD	S
Decrease	Ga0436389_022_177048_177530	-	0.00888956	0.00753293	-1.71	MSMEG_0572 family nitrogen starvation response protein	S
Decrease	Ga0436389_016_16760_17248	ribH	0.00888956	0.0152532	-0.659	6,7-dimethyl-8-ribityllumazine synthase	H
Decrease	Ga0436389_003_15567_16925	gor	0.0104798	0.0124745	-0.916	glutathione-disulfide reductase	C
Decrease	Ga0436389_037_62088_63002	-	0.0114101	0.00820869	-0.853	Tetratricopeptide repeat	S
Decrease	Ga0436389_022_30940_31545	ndhJ	0.0138798	0.0129982	-0.692	NAD(P)H-quinone oxidoreductase subunit J	C
Decrease	Ga0436389_038_24_332	ccmK2	0.0144786	0.0354487	-0.775	BMC domain-containing protein	CQ
Decrease	Ga0436389_008_179502_179948	-	0.0146324	0.00700864	-0.795	AbrB family transcriptional regulator	K
Decrease	Ga0436389_003_83842_84417	-	0.0150309	0.00736751	-1.25	ferritin	P
Decrease	Ga0436389_032_62224_63021	ycf29	0.0188542	0.0391762	-0.56	response regulator	K
Decrease	Ga0436389_035_47426_54061	-	0.0216971	0.031235	-1.07	tandem-95 repeat protein	MQU
Decrease	Ga0436389_051_45516_45962	cynS	0.0234007	0.0168955	-1.42	cyanase	H
Decrease	Ga0436389_006_26936_27742	-	0.0267031	0.0219945	-0.922	glucose 1-dehydrogenase	IQ
Decrease	Ga0436389_050_5813_7072	metK	0.0276869	0.0277374	-0.708	methionine adenosyltransferase	H
Decrease	Ga0436389_022_50756_51397	hisB	0.0347081	0.047821	-1.07	imidazoleglycerol-phosphate dehydratase HisB	E
Decrease	Ga0436389_031_41189_42022	-	0.0393266	0.00997153	-1.01	DUF3747 domain-containing protein	C
Decrease	Ga0436389_022_220013_220420	-	0.0398408	0.0209043	-0.971	DUF1348 family protein	S
Decrease	Ga0436389_006_179061_179315	-	0.0402987	0.0408282	-0.784	hypothetical protein	S
Decrease	Ga0436389_007_41358_41957	sodB	0.0445314	0.028588	-1.24	superoxide dismutase	C
Decrease	Ga0436389_035_25523_25975	-	0.0451775	0.0444502	-1.43	hypothetical protein	-
Glutamate v N-starvation
Change	Protein Accesssion	Gene	ANOVA (Q)	Tukey (Q)	log2FC	Description	COG
Increase	Ga0436389_022_100421_100738	tatA	3.80939e-06	1.01478e-06	0.903	TatA/E family twin arginine-targeting protein translocase	U
Increase	Ga0436389_006_247274_249397	-	5.76564e-06	1.86971e-07	2.01	transglutaminase family protein	E
Increase	Ga0436389_008_121728_122231	-	0.000538839	5.88608e-05	1.11	peptide-methionine (R)-S-oxide reductase MsrB	O
Increase	Ga0436389_037_44026_44367	-	0.000810522	0.000177128	1.16	YbaB/EbfC family nucleoid-associated protein	S
Increase	Ga0436389_008_14236_16140	rpoC1	0.00154649	0.00155112	1.23	DNA-directed RNA polymerase subunit gamma	K
Increase	Ga0436389_006_109737_112418	alaS	0.00283184	0.00444158	0.556	alanine-tRNA ligase	J
Increase	Ga0436389_047_10386_11198	-	0.00346483	0.0110394	0.692	META domain-containing protein	O
Increase	Ga0436389_026_246109_248088	ftsH1	0.00355179	0.0274231	2.32	ATP-dependent zinc metalloprotease FtsH	O
Increase	Ga0436389_029_46607_47680	aroG	0.00373629	0.0101373	2.05	3-deoxy-7-phosphoheptulonate synthase	E
Increase	Ga0436389_037_6596_7969	clpX	0.00384231	0.000500577	2.49	ATP-dependent protease ATP-binding subunit ClpX	O
Increase	Ga0436389_004_46165_47994	-	0.00413998	0.00232757	1.56	ABC transporter	V
Increase	Ga0436389_026_319856_320947	acsF	0.00466315	0.000741032	1.46	magnesium-protoporphyrin IX monomethyl ester	H
Increase	Ga0436389_047_166282_166944	cpcF	0.00540172	0.00383513	0.718	HEAT repeat domain-containing protein	C
Increase	Ga0436389_026_185765_186919	dapF	0.00623658	0.00847274	0.763	diaminopimelate epimerase	E
Increase	Ga0436389_037_63067_65535	-	0.0068888	0.00329508	2.55	DNA topoisomerase 4 subunit A	L
Increase	Ga0436389_008_146464_147237	-	0.00792667	0.00229372	1.48	hypothetical protein	-
Increase	Ga0436389_031_32334_33683	liuD	0.0084247	0.012345	0.832	methylcrotonyl-CoA carboxylase	I
Increase	Ga0436389_007_16624_17823	cefD	0.0102669	0.00269556	0.958	aminotransferase class V-fold PLP-dependent enzyme	E
Increase	Ga0436389_006_282399_284078	pyrG	0.013122	0.00680329	2.52	CTP synthase	F
Increase	Ga0436389_024_71253_71618	rplR	0.0144786	0.00873075	1.21	50S ribosomal protein L18	J
Increase	Ga0436389_035_33266_34033	cpcG1	0.0146324	0.00191923	0.848	phycobilisome rod-core linker polypeptide	G
Increase	Ga0436389_020_38119_40017	glmS	0.0162509	0.00637152	1.4	glutamine--fructose-6-phosphate transaminase	M
Increase	Ga0436389_034_695_1744	-	0.0178244	0.00894441	2.1	hypothetical protein	-
Increase	Ga0436389_024_32741_35002	psaA	0.0194542	0.0406474	0.793	photosystem I core protein PsaA	C
Increase	Ga0436389_032_35938_37950	ndhF1	0.0251348	0.0378782	2.3	NAD(P)H-quinone oxidoreductase subunit 5	CP
Increase	Ga0436389_038_338_805	-	0.0256291	0.0114981	1.23	bacterioferritin	P
Increase	Ga0436389_026_236904_238823	dxs	0.0290374	0.0121668	1.12	1-deoxy-D-xylulose-5-phosphate synthase	H
Increase	Ga0436389_022_132852_134576	-	0.029633	0.00734405	1.12	patatin-like phospholipase family protein	S
Increase	Ga0436389_034_106626_106994	arsC	0.0305146	0.0426562	1.66	Spx/MgsR family RNA polymerase-binding regulatory protein	P
Increase	Ga0436389_026_113845_115653	typA	0.0318008	0.00363929	1.55	translational GTPase TypA	T
Increase	Ga0436389_026_265589_266674	-	0.0348767	0.0348886	2.86	fructose-bisphosphate aldolase class I	G
Increase	Ga0436389_007_21606_22052	-	0.0361382	0.0125758	1.02	PH domain-containing protein	J
Increase	Ga0436389_019_10490_11986	lysS	0.0383512	0.038252	0.976	lysine--tRNA ligase	J
Increase	Ga0436389_008_200112_200912	-	0.0386451	0.0373989	0.747	helix-turn-helix domain-containing protein	S
Increase	Ga0436389_006_62459_63187	-	0.0389608	0.0162735	1.21	PilN domain-containing protein	-
Increase	Ga0436389_034_126808_129276	ppsA	0.0416035	0.0163367	2.15	phosphoenolpyruvate synthase	H
Increase	Ga0436389_029_10758_11861	coaE	0.0416974	0.0110624	2.04	oxygenase MpaB family protein	H
Increase	Ga0436389_006_69080_69787	rpl1	0.0437622	0.00917161	1.45	50S ribosomal protein L1	J
Decrease	Ga0436389_020_45810_46403	-	1.68921e-08	2.66516e-11	-2.73	hypothetical protein	-
Decrease	Ga0436389_026_21467_21841	-	2.09994e-07	1.52346e-09	-2.87	VOC family protein	S
Decrease	Ga0436389_046_28833_30602	-	7.09692e-07	9.90803e-09	-1.86	carbohydrate porin	S
Decrease	Ga0436389_006_276270_277475	-	7.40069e-07	1.76802e-08	-2	acetamidase/formamidase family protein	C
Decrease	Ga0436389_007_49464_52028	-	2.40887e-06	4.08009e-08	-1.62	arylsulfatase	P
Decrease	Ga0436389_006_270480_271775	urtA	6.12887e-06	6.45784e-07	-1.89	urea ABC transporter substrate-binding protein	E
Decrease	Ga0436389_041_15810_16178	-	7.66039e-06	1.43174e-06	-1.06	AbrB family transcriptional regulator	K
Decrease	Ga0436389_034_70361_70702	petJ	1.40236e-05	0.0309794	-0.807	c-type cytochrome	C
Decrease	Ga0436389_006_177279_178604	-	1.84716e-05	1.19183e-05	-1.32	ScyD/ScyE family protein	G
Decrease	Ga0436389_001_107869_108948	sbpA	1.84716e-05	2.32313e-06	-1.73	sulfate ABC transporter substrate-binding protein	P
Decrease	Ga0436389_022_205356_205733	-	4.05456e-05	2.75824e-06	-1.43	hypothetical protein	-
Decrease	Ga0436389_008_125887_126198	groS	4.05456e-05	2.26992e-06	-1.9	co-chaperone GroES	O
Decrease	Ga0436389_006_211053_212597	-	4.78812e-05	2.73309e-05	-1.07	metallophosphoesterase	S
Decrease	Ga0436389_029_89839_90942	thrC	0.000137732	5.11183e-06	-1.01	threonine synthase	E
Decrease	Ga0436389_004_7569_8897	cmpA	0.000137732	4.13028e-05	-1.55	ABC transporter substrate-binding protein	P
Decrease	Ga0436389_003_41071_43239	glnN	0.000160037	3.31651e-05	-1.33	glutamine synthetase III	S
Decrease	Ga0436389_037_28018_29223	dhsS	0.000171561	1.72522e-05	-1.03	alanine--glyoxylate aminotransferase family protein	E
Decrease	Ga0436389_029_19276_20589	nrtA	0.000222036	0.000100333	-1.78	ABC transporter substrate-binding protein	P
Decrease	Ga0436389_003_33834_34154	-	0.00025251	8.98537e-06	-2.46	P-II family nitrogen regulator	K
Decrease	Ga0436389_008_108347_108646	petF	0.000289927	3.44894e-05	-1.99	2Fe-2S iron-sulfur cluster-binding protein	C
Decrease	Ga0436389_018_1_504	-	0.000354976	0.000325994	-1.08	iron uptake porin	S
Decrease	Ga0436389_026_120479_121483	glpX	0.000389029	0.000286097	-0.945	class II fructose-bisphosphatase	G
Decrease	Ga0436389_023_3_1748	-	0.000538839	0.000199193	-1.69	hypothetical protein	Q
Decrease	Ga0436389_027_49480_51609	pnp	0.000538839	0.000284659	-0.685	polyribonucleotide nucleotidyltransferase	J
Decrease	Ga0436389_006_51533_52327	-	0.000585037	0.000303558	-0.907	hypothetical protein	-
Decrease	Ga0436389_008_73445_74017	-	0.000736838	0.000120916	-1.2	peroxiredoxin	O
Decrease	Ga0436389_026_39316_39780	-	0.000840212	2.33194e-05	-1.21	peroxiredoxin	O
Decrease	Ga0436389_026_242104_242433	-	0.000980459	0.000188382	-1.26	nucleoside triphosphate pyrophosphohydrolase family protein	S
Decrease	Ga0436389_070_2_241	glgP	0.00105445	0.0272517	-1.05	glycogen phosphorylase	F
Decrease	Ga0436389_032_56652_57287	cysC	0.00106422	0.000532587	-1.02	adenylyl-sulfate kinase	F
Decrease	Ga0436389_046_30897_31103	-	0.00107754	3.92354e-05	-2.27	porin	M
Decrease	Ga0436389_008_242971_244134	guaB	0.00107754	0.00120357	-0.63	GuaB3 family IMP dehydrogenase-related protein	F
Decrease	Ga0436389_026_100307_100966	tsf	0.00113621	0.000134523	-0.651	translation elongation factor Ts	J
Decrease	Ga0436389_006_214742_215242	moaB	0.00113621	6.73833e-05	-0.98	molybdenum cofactor biosynthesis protein B	H
Decrease	Ga0436389_006_249428_251854	glgP	0.00125134	0.000439823	-1.21	glycogen/starch/alpha-glucan phosphorylase	G
Decrease	Ga0436389_006_47679_48884	pgk	0.0012808	0.00597691	-0.56	phosphoglycerate kinase	F
Decrease	Ga0436389_006_284265_284750	dps	0.00129389	0.000176102	-1.81	DNA starvation/stationary phase protection protein	P
Decrease	Ga0436389_025_95217_95657	-	0.00154181	0.000128667	-0.992	cAMP phosphodiesterase	-
Decrease	Ga0436389_001_17070_17834	-	0.00175439	0.00110709	-1.54	hypothetical protein	-
Decrease	Ga0436389_032_82878_83618	-	0.00218674	0.00148651	-0.839	MBL fold metallo-hydrolase	S
Decrease	Ga0436389_026_45716_46756	trpD	0.00249877	0.0015995	-0.88	anthranilate phosphoribosyltransferase	F
Decrease	Ga0436389_035_32118_33074	-	0.00283184	0.00013196	-0.802	orange carotenoid-binding protein	S
Decrease	Ga0436389_046_22209_22643	-	0.00283184	0.000134839	-1.5	SRPBCC family protein	S
Decrease	Ga0436389_044_23310_23921	clpP3	0.00283184	0.00173332	-0.608	ATP-dependent Clp protease proteolytic subunit	O
Decrease	Ga0436389_034_157455_157766	ccmK2	0.00283184	0.00109275	-1.18	BMC domain-containing protein	CQ
Decrease	Ga0436389_051_14205_14576	-	0.00286258	0.000356663	-1.74	AbrB family transcriptional regulator	K
Decrease	Ga0436389_026_406021_406554	-	0.00291824	0.000338773	-1.62	ferritin	P
Decrease	Ga0436389_008_204171_205112	petA	0.00340038	0.0203684	-0.834	apocytochrome f	C
Decrease	Ga0436389_030_26116_26676	-	0.0035089	0.000428565	-0.94	alpha/beta hydrolase	S
Decrease	Ga0436389_032_293_556	-	0.00369761	0.000700093	-1.59	hypothetical protein	S
Decrease	Ga0436389_001_54542_55054	-	0.00392427	0.00487201	-0.825	DNA recombination-mediator protein A	LU
Decrease	Ga0436389_026_170827_171744	livE	0.00451461	0.00188046	-1.06	branched-chain amino acid transaminase	E
Decrease	Ga0436389_004_64037_64612	-	0.00473182	0.0174269	-0.673	hypothetical protein	-
Decrease	Ga0436389_024_2079_4040	-	0.00594246	0.00128402	-2.54	PFAM Hemolysin-type calcium-binding repeat (2 copies)	Q
Decrease	Ga0436389_047_148951_149382	psaD	0.00594246	0.01279	-0.883	photosystem I reaction center subunit II	S
Decrease	Ga0436389_019_5093_5488	ssb	0.00688642	0.00419889	-1.06	single-stranded DNA-binding protein	L
Decrease	Ga0436389_006_274310_275056	urtD	0.00764016	0.00284234	-1.23	urea ABC transporter ATP-binding protein UrtD	S
Decrease	Ga0436389_008_242405_242728	trxA	0.00781132	0.0188459	-0.764	thioredoxin	O
Decrease	Ga0436389_022_177048_177530	-	0.00888956	0.00241509	-2.24	MSMEG_0572 family nitrogen starvation response protein	S
Decrease	Ga0436389_016_16760_17248	ribH	0.00888956	0.00332618	-0.817	6,7-dimethyl-8-ribityllumazine synthase	H
Decrease	Ga0436389_003_15567_16925	gor	0.0104798	0.00772323	-0.968	glutathione-disulfide reductase	C
Decrease	Ga0436389_037_62088_63002	-	0.0114101	0.0082768	-0.864	Tetratricopeptide repeat	S
Decrease	Ga0436389_037_53784_54287	-	0.0132962	0.00175655	-1.19	RNA-binding protein	S
Decrease	Ga0436389_022_30940_31545	ndhJ	0.0138798	0.00323194	-0.881	NAD(P)H-quinone oxidoreductase subunit J	C
Decrease	Ga0436389_038_24_332	ccmK2	0.0144786	0.00291255	-0.897	BMC domain-containing protein	CQ
Decrease	Ga0436389_003_83842_84417	-	0.0150309	0.0388995	-0.763	ferritin	P
Decrease	Ga0436389_026_300596_301927	prc	0.0150309	0.0151668	-0.626	S41 family peptidase	M
Decrease	Ga0436389_025_91047_92216	petH	0.0173845	0.00233112	-0.889	FAD-binding oxidoreductase	C
Decrease	Ga0436389_032_62224_63021	ycf29	0.0188542	0.00653967	-0.807	response regulator	K
Decrease	Ga0436389_034_163661_163975	-	0.018857	0.00601342	-0.675	carboxysome peptide A	CQ
Decrease	Ga0436389_051_45516_45962	cynS	0.0234007	0.00833023	-1.81	cyanase	H
Decrease	Ga0436389_008_163251_164024	pspA	0.0254796	0.0119676	-0.601	PspA/IM30 family protein	KT
Decrease	Ga0436389_006_26936_27742	-	0.0267031	0.00622745	-1.22	glucose 1-dehydrogenase	IQ
Decrease	Ga0436389_050_5813_7072	metK	0.0276869	0.0120571	-0.835	methionine adenosyltransferase	H
Decrease	Ga0436389_096_1_843	glgP	0.0322963	0.036588	-0.563	glycogen/starch/alpha-glucan family phosphorylase	F
Decrease	Ga0436389_022_50756_51397	hisB	0.0347081	0.034173	-1.19	imidazoleglycerol-phosphate dehydratase HisB	E
Decrease	Ga0436389_031_41189_42022	-	0.0393266	0.0490062	-0.691	DUF3747 domain-containing protein	C
Decrease	Ga0436389_030_27016_27483	bcp	0.0393266	0.0259297	-0.623	thioredoxin-dependent thiol peroxidase	O
Decrease	Ga0436389_022_220013_220420	-	0.0398408	0.017956	-0.948	DUF1348 family protein	S
Decrease	Ga0436389_006_179061_179315	-	0.0402987	0.0114785	-0.991	hypothetical protein	S
Decrease	Ga0436389_015_2539_2748	psaE	0.0443449	0.0380238	-1.06	photosystem I reaction center subunit IV	U
Decrease	Ga0436389_007_41358_41957	sodB	0.0445314	0.0133659	-1.57	superoxide dismutase	C
Decrease	Ga0436389_035_25523_25975	-	0.0451775	0.0278945	-1.6	hypothetical protein	-
Decrease	Ga0436389_026_132651_134327	ilvD	0.04547	0.0053967	-1.04	dihydroxy-acid dehydratase	H
Proline v N-starvation
Change	Protein Accesssion	Gene	ANOVA (Q)	Tukey (Q)	log2FC	Description	COG
Increase	Ga0436389_024_37846_43668	-	5.55925e-05	2.56915e-06	3.35	esterase-like activity of phytase family protein	S
Increase	Ga0436389_022_77174_78718	purH	0.000116372	1.35234e-05	0.896	Bifunctional purine biosynthesis protein PurH	F
Increase	Ga0436389_022_81418_82803	amt1	0.000137732	9.56876e-06	2.34	Ammonium Transporter Family	P
Increase	Ga0436389_008_121728_122231	-	0.000538839	0.0486838	0.564	peptide-methionine (R)-S-oxide reductase MsrB	O
Increase	Ga0436389_020_41281_42729	manC	0.000558886	8.02587e-05	1.91	mannose-1-phosphate guanylyltransferase/mannose-6-phosphate isomerase	M
Increase	Ga0436389_022_230442_230735	gatC	0.000795241	7.10191e-05	1.03	Asp-tRNA(Asn)/Glu-tRNA(Gln) amidotransferase subunit GatC	J
Increase	Ga0436389_037_44026_44367	-	0.000810522	0.0012219	0.983	YbaB/EbfC family nucleoid-associated protein	S
Increase	Ga0436389_034_95986_96882	argB	0.000985048	0.000493139	1.02	acetylglutamate kinase	F
Increase	Ga0436389_006_232805_235027	katG	0.000985048	0.00228193	1.05	catalase/peroxidase HPI	P
Increase	Ga0436389_026_116581_117309	-	0.00107754	0.000135878	1.9	LPS export ABC transporter ATP-binding protein	S
Increase	Ga0436389_024_71651_72190	rpl6	0.00118482	5.76075e-05	1.76	50S ribosomal protein L6	J
Increase	Ga0436389_008_14236_16140	rpoC1	0.00154649	0.000648226	1.31	DNA-directed RNA polymerase subunit gamma	K
Increase	Ga0436389_024_76407_77270	rpl2	0.00283184	0.000100158	1.06	50S ribosomal protein L2	J
Increase	Ga0436389_032_18824_19840	-	0.00283184	0.000428986	0.745	aromatic ring-hydroxylating dioxygenase subunit alpha	P
Increase	Ga0436389_022_227772_229340	-	0.00291906	0.000158371	1.11	alpha/beta hydrolase	S
Increase	Ga0436389_029_46607_47680	aroG	0.00373629	0.00364822	2.22	3-deoxy-7-phosphoheptulonate synthase	E
Increase	Ga0436389_004_46165_47994	-	0.00413998	0.00341091	1.5	ABC transporter	V
Increase	Ga0436389_001_77097_77483	-	0.00482009	0.000922161	1.41	hypothetical protein	-
Increase	Ga0436389_047_166282_166944	cpcF	0.00540172	0.0193618	0.573	HEAT repeat domain-containing protein	C
Increase	Ga0436389_026_185765_186919	dapF	0.00623658	0.00687529	0.767	diaminopimelate epimerase	E
Increase	Ga0436389_031_32334_33683	liuD	0.0084247	0.00515461	0.919	methylcrotonyl-CoA carboxylase	I
Increase	Ga0436389_001_48625_50067	gltX	0.0109056	0.00633015	1.16	glutamate--tRNA ligase	J
Increase	Ga0436389_007_63822_66329	-	0.0114101	0.00622415	0.739	bile acid beta-glucosidase	G
Increase	Ga0436389_024_65535_65885	rplQ	0.0149113	0.00180752	1.27	50S ribosomal protein L17	J
Increase	Ga0436389_044_3813_5120	murA	0.0153601	0.00413661	0.953	UDP-N-acetylglucosamine 1-carboxyvinyltransferase	M
Increase	Ga0436389_024_74025_74276	rpsQ	0.0216971	0.00837391	1.39	30S ribosomal protein S17	J
Increase	Ga0436389_026_11964_14078	prlC	0.0234007	0.0161958	1.15	M3 family metallopeptidase	E
Increase	Ga0436389_006_66146_66901	-	0.0251348	0.00612965	1.56	DUF3747 domain-containing protein	M
Increase	Ga0436389_029_21478_23514	nrtC	0.0256291	0.00298675	0.728	ABC transporter substrate-binding protein	P
Increase	Ga0436389_026_236904_238823	dxs	0.0290374	0.0225079	1.09	1-deoxy-D-xylulose-5-phosphate synthase	H
Increase	Ga0436389_006_252844_253824	-	0.0300526	0.0231825	1.17	alpha-E domain-containing protein	S
Increase	Ga0436389_034_106626_106994	arsC	0.0305146	0.0267447	1.64	Spx/MgsR family RNA polymerase-binding regulatory protein	P
Increase	Ga0436389_047_37485_38417	-	0.0342535	0.018036	0.616	DUF262 domain-containing protein	-
Increase	Ga0436389_024_5314_6540	aspB	0.0350796	0.013258	1.02	LL-diaminopimelate aminotransferase	H
Increase	Ga0436389_030_38087_39844	-	0.0352583	0.00933559	2.06	ABC-F family ATP-binding cassette domain-containing protein	S
Increase	Ga0436389_008_212849_213967	nfrC	0.0356198	0.0341692	0.893	UDP-N-acetylglucosamine 2-epimerase (non-hydrolyzing)	G
Increase	Ga0436389_017_1370_2116	-	0.0429722	0.0123659	1.65	hypothetical protein	V
Decrease	Ga0436389_020_45810_46403	-	1.68921e-08	3.74114e-11	-2.57	hypothetical protein	-
Decrease	Ga0436389_026_21467_21841	-	2.09994e-07	2.22572e-09	-2.61	VOC family protein	S
Decrease	Ga0436389_046_28833_30602	-	7.09692e-07	1.57903e-08	-1.7	carbohydrate porin	S
Decrease	Ga0436389_006_276270_277475	-	7.40069e-07	1.83136e-08	-2.01	acetamidase/formamidase family protein	C
Decrease	Ga0436389_007_49464_52028	-	2.40887e-06	7.23731e-08	-1.49	arylsulfatase	P
Decrease	Ga0436389_022_100421_100738	tatA	3.80939e-06	0.0158081	-0.702	TatA/E family twin arginine-targeting protein translocase	U
Decrease	Ga0436389_006_270480_271775	urtA	6.12887e-06	9.55491e-07	-1.77	urea ABC transporter substrate-binding protein	E
Decrease	Ga0436389_041_15810_16178	-	7.66039e-06	1.6494e-07	-1.49	AbrB family transcriptional regulator	K
Decrease	Ga0436389_006_177279_178604	-	1.84716e-05	1.51382e-06	-1.88	ScyD/ScyE family protein	G
Decrease	Ga0436389_001_107869_108948	sbpA	1.84716e-05	3.66148e-05	-1.16	sulfate ABC transporter substrate-binding protein	P
Decrease	Ga0436389_022_205356_205733	-	4.05456e-05	1.54113e-06	-1.56	hypothetical protein	-
Decrease	Ga0436389_008_125887_126198	groS	4.05456e-05	6.7492e-07	-2.5	co-chaperone GroES	O
Decrease	Ga0436389_006_211053_212597	-	4.78812e-05	0.000166443	-0.844	metallophosphoesterase	S
Decrease	Ga0436389_008_63390_64907	atpA	5.3563e-05	1.76773e-05	-0.744	F0F1 ATP synthase subunit alpha	C
Decrease	Ga0436389_029_89839_90942	thrC	0.000137732	1.94887e-05	-0.851	threonine synthase	E
Decrease	Ga0436389_004_7569_8897	cmpA	0.000137732	0.000310754	-1.13	ABC transporter substrate-binding protein	P
Decrease	Ga0436389_003_41071_43239	glnN	0.000160037	0.000718933	-0.854	glutamine synthetase III	S
Decrease	Ga0436389_037_28018_29223	dhsS	0.000171561	5.86196e-06	-1.23	alanine--glyoxylate aminotransferase family protein	E
Decrease	Ga0436389_029_19276_20589	nrtA	0.000222036	0.00146818	-1.06	ABC transporter substrate-binding protein	P
Decrease	Ga0436389_003_33834_34154	-	0.00025251	0.00162826	-1.01	P-II family nitrogen regulator	K
Decrease	Ga0436389_008_108347_108646	petF	0.000289927	1.35547e-05	-2.64	2Fe-2S iron-sulfur cluster-binding protein	C
Decrease	Ga0436389_018_1_504	-	0.000354976	1.01304e-05	-1.79	iron uptake porin	S
Decrease	Ga0436389_026_120479_121483	glpX	0.000389029	0.000253915	-0.966	class II fructose-bisphosphatase	G
Decrease	Ga0436389_023_3_1748	-	0.000538839	0.000186083	-1.72	hypothetical protein	Q
Decrease	Ga0436389_027_49480_51609	pnp	0.000538839	8.9017e-05	-0.825	polyribonucleotide nucleotidyltransferase	J
Decrease	Ga0436389_006_51533_52327	-	0.000585037	6.13057e-05	-1.2	hypothetical protein	-
Decrease	Ga0436389_008_73445_74017	-	0.000736838	0.000181943	-1.14	peroxiredoxin	O
Decrease	Ga0436389_026_39316_39780	-	0.000840212	9.23416e-05	-0.994	peroxiredoxin	O
Decrease	Ga0436389_026_242104_242433	-	0.000980459	5.6586e-05	-1.5	nucleoside triphosphate pyrophosphohydrolase family protein	S
Decrease	Ga0436389_032_56652_57287	cysC	0.00106422	0.000313414	-1.11	adenylyl-sulfate kinase	F
Decrease	Ga0436389_046_30897_31103	-	0.00107754	0.00098383	-1.3	porin	M
Decrease	Ga0436389_008_242971_244134	guaB	0.00107754	0.000319688	-0.774	GuaB3 family IMP dehydrogenase-related protein	F
Decrease	Ga0436389_026_100307_100966	tsf	0.00113621	7.09099e-05	-0.728	translation elongation factor Ts	J
Decrease	Ga0436389_006_214742_215242	moaB	0.00113621	0.00370906	-0.575	molybdenum cofactor biosynthesis protein B	H
Decrease	Ga0436389_006_249428_251854	glgP	0.00125134	0.000223805	-1.45	glycogen/starch/alpha-glucan phosphorylase	G
Decrease	Ga0436389_006_47679_48884	pgk	0.0012808	0.00241344	-0.666	phosphoglycerate kinase	F
Decrease	Ga0436389_006_284265_284750	dps	0.00129389	0.00087635	-1.33	DNA starvation/stationary phase protection protein	P
Decrease	Ga0436389_025_95217_95657	-	0.00154181	0.000815365	-0.754	cAMP phosphodiesterase	-
Decrease	Ga0436389_008_62779_63327	atpD	0.00154181	0.0114362	-0.671	F0F1 ATP synthase subunit delta	C
Decrease	Ga0436389_001_17070_17834	-	0.00175439	0.000905451	-1.48	hypothetical protein	-
Decrease	Ga0436389_032_82878_83618	-	0.00218674	0.000971317	-0.914	MBL fold metallo-hydrolase	S
Decrease	Ga0436389_026_45716_46756	trpD	0.00249877	0.000970754	-0.972	anthranilate phosphoribosyltransferase	F
Decrease	Ga0436389_046_22209_22643	-	0.00283184	0.0112039	-0.783	SRPBCC family protein	S
Decrease	Ga0436389_044_23310_23921	clpP3	0.00283184	0.00119319	-0.637	ATP-dependent Clp protease proteolytic subunit	O
Decrease	Ga0436389_034_157455_157766	ccmK2	0.00283184	0.00100615	-1.19	BMC domain-containing protein	CQ
Decrease	Ga0436389_051_14205_14576	-	0.00286258	0.00392611	-1.1	AbrB family transcriptional regulator	K
Decrease	Ga0436389_026_406021_406554	-	0.00291824	0.022623	-0.696	ferritin	P
Decrease	Ga0436389_008_204171_205112	petA	0.00340038	0.0313723	-0.792	apocytochrome f	C
Decrease	Ga0436389_032_293_556	-	0.00369761	0.00178028	-1.47	hypothetical protein	S
Decrease	Ga0436389_001_54542_55054	-	0.00392427	0.00790333	-0.782	DNA recombination-mediator protein A	LU
Decrease	Ga0436389_026_170827_171744	livE	0.00451461	0.0129758	-0.761	branched-chain amino acid transaminase	E
Decrease	Ga0436389_004_64037_64612	-	0.00473182	0.00335663	-0.858	hypothetical protein	-
Decrease	Ga0436389_024_2079_4040	-	0.00594246	0.00783776	-1.72	PFAM Hemolysin-type calcium-binding repeat (2 copies)	Q
Decrease	Ga0436389_008_5382_6095	rpiA	0.00623658	0.000307155	-1.42	ribose-5-phosphate isomerase RpiA	G
Decrease	Ga0436389_004_47991_48395	rbpD	0.00637073	0.0319451	-1.36	RNA-binding protein	S
Decrease	Ga0436389_019_5093_5488	ssb	0.00688642	0.00374622	-1.08	single-stranded DNA-binding protein	L
Decrease	Ga0436389_006_274310_275056	urtD	0.00764016	0.00642342	-0.987	urea ABC transporter ATP-binding protein UrtD	S
Decrease	Ga0436389_008_242405_242728	trxA	0.00781132	0.00312026	-1.14	thioredoxin	O
Decrease	Ga0436389_016_16760_17248	ribH	0.00888956	0.00846051	-0.7	6,7-dimethyl-8-ribityllumazine synthase	H
Decrease	Ga0436389_003_15567_16925	gor	0.0104798	0.0119168	-0.883	glutathione-disulfide reductase	C
Decrease	Ga0436389_037_62088_63002	-	0.0114101	0.0114304	-0.797	Tetratricopeptide repeat	S
Decrease	Ga0436389_037_53784_54287	-	0.0132962	0.00609363	-0.944	RNA-binding protein	S
Decrease	Ga0436389_037_40445_41416	gap2	0.0137569	0.0132087	-0.761	type I glyceraldehyde-3-phosphate dehydrogenase	C
Decrease	Ga0436389_022_30940_31545	ndhJ	0.0138798	0.0017155	-0.959	NAD(P)H-quinone oxidoreductase subunit J	C
Decrease	Ga0436389_038_24_332	ccmK2	0.0144786	0.00301875	-0.872	BMC domain-containing protein	CQ
Decrease	Ga0436389_008_179502_179948	-	0.0146324	0.00746342	-0.739	AbrB family transcriptional regulator	K
Decrease	Ga0436389_003_83842_84417	-	0.0150309	0.00212069	-1.34	ferritin	P
Decrease	Ga0436389_046_16533_17252	gst1	0.0165621	0.01333	-0.638	Glutathione S-transferase	O
Decrease	Ga0436389_025_91047_92216	petH	0.0173845	0.011975	-0.682	FAD-binding oxidoreductase	C
Decrease	Ga0436389_032_62224_63021	ycf29	0.0188542	0.00196441	-0.911	response regulator	K
Decrease	Ga0436389_034_163661_163975	-	0.018857	0.010961	-0.627	carboxysome peptide A	CQ
Decrease	Ga0436389_051_45516_45962	cynS	0.0234007	0.0113959	-1.49	cyanase	H
Decrease	Ga0436389_008_163251_164024	pspA	0.0254796	0.0244714	-0.524	PspA/IM30 family protein	KT
Decrease	Ga0436389_022_50756_51397	hisB	0.0347081	0.00499877	-1.7	imidazoleglycerol-phosphate dehydratase HisB	E
Decrease	Ga0436389_022_220013_220420	-	0.0398408	0.0135129	-1.02	DUF1348 family protein	S
Decrease	Ga0436389_006_179061_179315	-	0.0402987	0.0115147	-0.98	hypothetical protein	S
Decrease	Ga0436389_007_41358_41957	sodB	0.0445314	0.0253941	-1.29	superoxide dismutase	C
Decrease	Ga0436389_034_159332_159673	rbcS	0.04547	0.0127664	-1.13	ribulose bisphosphate carboxylase small subunit	C
Decrease	Ga0436389_026_132651_134327	ilvD	0.04547	0.045041	-0.688	dihydroxy-acid dehydratase	H

## Sheet: Amino Acids as sole N source
S8: Amino acids as a sole nitrogen source in cyanobacteria
Strain	Effective Sole N Source Aas	Ineffective Sole N Source Aas	Reference
Enugrolinea euryhalinus PCC 7002 (Synechococcus sp. PCC 7002)	Ala; Arg; Asn; Asp; Glu; Gln; Gly; His; Phe; Pro; Ser; Thr	Trp	Kapp et al 1975
Synechococcus sp. PCC 6301	Gln	Gly; Glu; Asp; Asn; His; Met; Leu; Ala; Ser; Pro; Arg	Neilson & Larsson 1980
Synechocystis sp. PCC 6714	Gln; Asn; Arg	Gly; Glu; Asp; His; Met; Leu; Ala; Ser; Pro	Neilson & Larsson 1980
Anabaena sp. PCC 7118	Gln; Arg	Gly; Glu; Asp; Asn; His; Met; Leu; Ala; Ser; Pro	Neilson & Larsson 1980
Pseudanabaena sp. PCC 6903	Asn; Arg	Gly; Glu; Gln; Asp; His; Met; Leu; Ala; Ser; Pro	Neilson & Larsson 1980
Pseudanabaena sp. PCC B2	Gln; Asn	Gly; Glu; Asp; His; Met; Leu; Ala; Ser; Pro; Arg	Neilson & Larsson 1980
Anabaena sp. PCC 7122	Ala; Arg; Asn; Asp; Gly; Glu; Gln; Phe; Pro; Ser; Thr	Cys; His; Ile; Leu; Lys; Met; Thr; Trp; Tyr	Rawson 1985
Nostoc muscorum	His; Gln; Asn; Trp; Ser; Leu; Ile; Met; Val; Lys	Glu; Ala; Tyr; Cys; Asp; Thr; Gly; Arg; Pro; Phe	Vaishampayan 1982
Nostoc ANTH	Gln; Asn; Arg	-	Bhattacharya et al 2002
Microcystis aeruginosa	Ala; Arg; Leu; Glu; Asp	Lys	Dai et al 2009
Spirulina platensis	Lys; Arg; Pro; Thr; Trp; Glu; Tyr; Asp; Gln; Ala; Gly; Asn; Leu; His; Ser; Val; Cys; Met	-	Shanthi et al 2018

## Sheet: Common Contaminants
S9: Common contaminants database
Protein
sp|Q3SZR3|A1AG_BOVIN Alpha-1-acid glycoprotein OS=Bos taurus GN=ORM1 PE=2 SV=1
sp|P34955|A1AT_BOVIN Alpha-1-antiproteinase OS=Bos taurus GN=SERPINA1 PE=1 SV=1
sp|Q2KJF1|A1BG_BOVIN Alpha-1B-glycoprotein OS=Bos taurus GN=A1BG PE=1 SV=1
sp|P28800|A2AP_BOVIN Alpha-2-antiplasmin OS=Bos taurus GN=SERPINF2 PE=1 SV=2
sp|P60712|ACTB_BOVIN Actin, cytoplasmic 1 OS=Bos taurus GN=ACTB PE=1 SV=1
sp|P00330|ADH1_YEAST Alcohol dehydrogenase 1 OS=Saccharomyces cerevisiae (strain ATCC 204508 / S288c) GN=ADH1 PE=1 SV=5
sp|Q3Y5Z3|ADIPO_BOVIN Adiponectin OS=Bos taurus GN=ADIPOQ PE=1 SV=1
sp|P02769|ALBU_BOVIN Serum albumin OS=Bos taurus GN=ALB PE=1 SV=4
sp|P02768|ALBU_HUMAN Serum albumin OS=Homo sapiens GN=ALB PE=1 SV=2
sp|P00883|ALDOA_RABIT Fructose-bisphosphate aldolase A OS=Oryctolagus cuniculus GN=ALDOA PE=1 SV=2
sp|P00978|AMBP_BOVIN Protein AMBP OS=Bos taurus GN=AMBP PE=1 SV=2
sp|P04745|AMY1_HUMAN Alpha-amylase 1 OS=Homo sapiens GN=AMY1A PE=1 SV=2
sp|P41361|ANT3_BOVIN Antithrombin-III OS=Bos taurus GN=SERPINC1 PE=1 SV=2
sp|P01008|ANT3_HUMAN Antithrombin-III OS=Homo sapiens GN=SERPINC1 PE=1 SV=1
sp|P08758|ANXA5_HUMAN Annexin A5 OS=Homo sapiens GN=ANXA5 PE=1 SV=2
sp|P15636|API_ACHLY Protease 1 OS=Achromobacter lyticus PE=1 SV=1
sp|P15497|APOA1_BOVIN Apolipoprotein A-I OS=Bos taurus GN=APOA1 PE=1 SV=3
sp|P81644|APOA2_BOVIN Apolipoprotein A-II OS=Bos taurus GN=APOA2 PE=1 SV=2
sp|Q32PJ2|APOA4_BOVIN Apolipoprotein A-IV OS=Bos taurus GN=APOA4 PE=2 SV=1
sp|Q03247|APOE_BOVIN Apolipoprotein E OS=Bos taurus GN=APOE PE=2 SV=1
sp|P17690|APOH_BOVIN Beta-2-glycoprotein 1 OS=Bos taurus GN=APOH PE=1 SV=4
sp|P61769|B2MG_HUMAN Beta-2-microglobulin OS=Homo sapiens GN=B2M PE=1 SV=1
sp|P00722|BGAL_ECOLI Beta-galactosidase OS=Escherichia coli (strain K12) GN=lacZ PE=1 SV=2
sp|P55957|BID_HUMAN BH3-interacting domain death agonist OS=Homo sapiens GN=BID PE=1 SV=1
sp|Q28065|C4BPA_BOVIN C4b-binding protein alpha chain OS=Bos taurus GN=C4BPA PE=2 SV=1
sp|P00915|CAH1_HUMAN Carbonic anhydrase 1 OS=Homo sapiens GN=CA1 PE=1 SV=2
sp|P00921|CAH2_BOVIN Carbonic anhydrase 2 OS=Bos taurus GN=CA2 PE=1 SV=3
sp|P00918|CAH2_HUMAN Carbonic anhydrase 2 OS=Homo sapiens GN=CA2 PE=1 SV=2
sp|P02662|CASA1_BOVIN Alpha-S1-casein OS=Bos taurus GN=CSN1S1 PE=1 SV=2
sp|P02663|CASA2_BOVIN Alpha-S2-casein OS=Bos taurus GN=CSN1S2 PE=1 SV=2
sp|P02666|CASB_BOVIN Beta-casein OS=Bos taurus GN=CSN2 PE=1 SV=2
sp|P02668|CASK_BOVIN Kappa-casein OS=Bos taurus GN=CSN3 PE=1 SV=1
sp|P04040|CATA_HUMAN Catalase OS=Homo sapiens GN=CAT PE=1 SV=3
sp|P07339|CATD_HUMAN Cathepsin D OS=Homo sapiens GN=CTSD PE=1 SV=1
sp|P08311|CATG_HUMAN Cathepsin G OS=Homo sapiens GN=CTSG PE=1 SV=2
sp|Q2KIG3|CBPB2_BOVIN Carboxypeptidase B2 OS=Bos taurus GN=CPB2 PE=1 SV=1
sp|Q2KJ83|CBPN_BOVIN Carboxypeptidase N catalytic chain OS=Bos taurus GN=CPN1 PE=2 SV=1
sp|Q28085|CFAH_BOVIN Complement factor H OS=Bos taurus GN=CFH PE=1 SV=3
sp|Q95M17|CHIA_BOVIN Acidic mammalian chitinase OS=Bos taurus GN=CHIA PE=1 SV=1
sp|P09870|CLOS_CLOHI Clostripain OS=Clostridium histolyticum GN=cloSI PE=1 SV=2
sp|P17697|CLUS_BOVIN Clusterin OS=Bos taurus GN=CLU PE=1 SV=1
sp|P04258|CO3A1_BOVIN Collagen alpha-1(III) chain OS=Bos taurus GN=COL3A1 PE=1 SV=1
sp|Q2UVX4|CO3_BOVIN Complement C3 OS=Bos taurus GN=C3 PE=1 SV=2
sp|P01030|CO4_BOVIN Complement C4 (Fragments) OS=Bos taurus GN=C4 PE=1 SV=2
sp|P01031|CO5_HUMAN Complement C5 OS=Homo sapiens GN=C5 PE=1 SV=4
sp|Q29RQ1|CO7_BOVIN Complement component C7 OS=Bos taurus GN=C7 PE=2 SV=1
sp|Q3MHN2|CO9_BOVIN Complement component C9 OS=Bos taurus GN=C9 PE=2 SV=1
sp|P02741|CRP_HUMAN C-reactive protein OS=Homo sapiens GN=CRP PE=1 SV=1
sp|P00766|CTRA_BOVIN Chymotrypsinogen A OS=Bos taurus PE=1 SV=1
sp|P00767|CTRB_BOVIN Chymotrypsinogen B OS=Bos taurus PE=1 SV=1
sp|P00167|CYB5_HUMAN Cytochrome b5 OS=Homo sapiens GN=CYB5A PE=1 SV=2
sp|P62894|CYC_BOVIN Cytochrome c OS=Bos taurus GN=CYCS PE=1 SV=2
sp|P00004|CYC_HORSE Cytochrome c OS=Equus caballus GN=CYCS PE=1 SV=2
sp|P99999|CYC_HUMAN Cytochrome c OS=Homo sapiens GN=CYCS PE=1 SV=2
sp|P00366|DHE3_BOVIN Glutamate dehydrogenase 1, mitochondrial OS=Bos taurus GN=GLUD1 PE=1 SV=2
sp|P01133|EGF_HUMAN Pro-epidermal growth factor OS=Homo sapiens GN=EGF PE=1 SV=2
sp|P50448|F12AI_BOVIN Factor XIIa inhibitor OS=Bos taurus PE=1 SV=1
sp|Q28107|FA5_BOVIN Coagulation factor V OS=Bos taurus GN=F5 PE=1 SV=1
sp|P05413|FABPH_HUMAN Fatty acid-binding protein, heart OS=Homo sapiens GN=FABP3 PE=1 SV=4
sp|Q3SZ57|FETA_BOVIN Alpha-fetoprotein OS=Bos taurus GN=AFP PE=2 SV=1
sp|P12763|FETUA_BOVIN Alpha-2-HS-glycoprotein OS=Bos taurus GN=AHSG PE=1 SV=2
sp|Q58D62|FETUB_BOVIN Fetuin-B OS=Bos taurus GN=FETUB PE=2 SV=1
sp|P02672|FIBA_BOVIN Fibrinogen alpha chain OS=Bos taurus GN=FGA PE=1 SV=5
sp|P02676|FIBB_BOVIN Fibrinogen beta chain OS=Bos taurus GN=FGB PE=1 SV=2
sp|Q5D862|FILA2_HUMAN Filaggrin-2 OS=Homo sapiens GN=FLG2 PE=1 SV=1
sp|P20930|FILA_HUMAN Filaggrin OS=Homo sapiens GN=FLG PE=1 SV=3
sp|Q3ZBD7|G6PI_BOVIN Glucose-6-phosphate isomerase OS=Bos taurus GN=GPI PE=2 SV=4
sp|P32503|GAG_SCVLA Major capsid protein OS=Saccharomyces cerevisiae virus L-A GN=gag PE=1 SV=1
sp|Q3SX14|GELS_BOVIN Gelsolin OS=Bos taurus GN=GSN PE=2 SV=1
sp|P06396|GELS_HUMAN Gelsolin OS=Homo sapiens GN=GSN PE=1 SV=1
sp|Q9U6Y5|GFPL1_ZOASP GFP-like fluorescent chromoprotein FP506 OS=Zoanthus sp. PE=1 SV=1
sp|P42212|GFP_AEQVI Green fluorescent protein OS=Aequorea victoria GN=GFP PE=1 SV=1
sp|P08263|GSTA1_HUMAN Glutathione S-transferase A1 OS=Homo sapiens GN=GSTA1 PE=1 SV=3
sp|P09211|GSTP1_HUMAN Glutathione S-transferase P OS=Homo sapiens GN=GSTP1 PE=1 SV=2
sp|P01966|HBA_BOVIN Hemoglobin subunit alpha OS=Bos taurus GN=HBA PE=1 SV=2
sp|P69905|HBA_HUMAN Hemoglobin subunit alpha OS=Homo sapiens GN=HBA1 PE=1 SV=2
sp|P02070|HBB_BOVIN Hemoglobin subunit beta OS=Bos taurus GN=HBB PE=1 SV=1
sp|P68871|HBB_HUMAN Hemoglobin subunit beta OS=Homo sapiens GN=HBB PE=1 SV=2
sp|Q3SZV7|HEMO_BOVIN Hemopexin OS=Bos taurus GN=HPX PE=2 SV=1
sp|Q86YZ3|HORN_HUMAN Hornerin OS=Homo sapiens GN=HRNR PE=1 SV=2
sp|Q2KIT0|HP20_BOVIN Protein HP-20 homolog OS=Bos taurus PE=2 SV=1
sp|Q2KIU3|HP252_BOVIN Protein HP-25 homolog 2 OS=Bos taurus PE=2 SV=1
sp|P01344|IGF2_HUMAN Insulin-like growth factor II OS=Homo sapiens GN=IGF2 PE=1 SV=1
sp|P10145|IL8_HUMAN Interleukin-8 OS=Homo sapiens GN=CXCL8 PE=1 SV=1
sp|Q9N2I2|IPSP_BOVIN Plasma serine protease inhibitor OS=Bos taurus GN=SERPINA5 PE=1 SV=1
sp|Q0VCM5|ITIH1_BOVIN Inter-alpha-trypsin inhibitor heavy chain H1 OS=Bos taurus GN=ITIH1 PE=2 SV=1
sp|Q3T052|ITIH4_BOVIN Inter-alpha-trypsin inhibitor heavy chain H4 OS=Bos taurus GN=ITIH4 PE=1 SV=1
sp|P13645|K1C10_HUMAN Keratin, type I cytoskeletal 10 OS=Homo sapiens GN=KRT10 PE=1 SV=6
sp|Q99456|K1C12_HUMAN Keratin, type I cytoskeletal 12 OS=Homo sapiens GN=KRT12 PE=1 SV=1
sp|P02533|K1C14_HUMAN Keratin, type I cytoskeletal 14 OS=Homo sapiens GN=KRT14 PE=1 SV=4
sp|P19012|K1C15_HUMAN Keratin, type I cytoskeletal 15 OS=Homo sapiens GN=KRT15 PE=1 SV=3
sp|O77727|K1C15_SHEEP Keratin, type I cytoskeletal 15 OS=Ovis aries GN=KRT15 PE=2 SV=1
sp|P08779|K1C16_HUMAN Keratin, type I cytoskeletal 16 OS=Homo sapiens GN=KRT16 PE=1 SV=4
sp|Q9Z2K1|K1C16_MOUSE Keratin, type I cytoskeletal 16 OS=Mus musculus GN=Krt16 PE=1 SV=3
sp|Q04695|K1C17_HUMAN Keratin, type I cytoskeletal 17 OS=Homo sapiens GN=KRT17 PE=1 SV=2
sp|Q9QWL7|K1C17_MOUSE Keratin, type I cytoskeletal 17 OS=Mus musculus GN=Krt17 PE=1 SV=3
sp|P05784|K1C18_MOUSE Keratin, type I cytoskeletal 18 OS=Mus musculus GN=Krt18 PE=1 SV=5
sp|P08727|K1C19_HUMAN Keratin, type I cytoskeletal 19 OS=Homo sapiens GN=KRT19 PE=1 SV=4
sp|P19001|K1C19_MOUSE Keratin, type I cytoskeletal 19 OS=Mus musculus GN=Krt19 PE=1 SV=1
sp|P35900|K1C20_HUMAN Keratin, type I cytoskeletal 20 OS=Homo sapiens GN=KRT20 PE=1 SV=1
sp|Q9D312|K1C20_MOUSE Keratin, type I cytoskeletal 20 OS=Mus musculus GN=Krt20 PE=1 SV=1
sp|Q9C075|K1C23_HUMAN Keratin, type I cytoskeletal 23 OS=Homo sapiens GN=KRT23 PE=1 SV=2
sp|Q99PS0|K1C23_MOUSE Keratin, type I cytoskeletal 23 OS=Mus musculus GN=Krt23 PE=2 SV=1
sp|Q2M2I5|K1C24_HUMAN Keratin, type I cytoskeletal 24 OS=Homo sapiens GN=KRT24 PE=1 SV=1
sp|Q7Z3Z0|K1C25_HUMAN Keratin, type I cytoskeletal 25 OS=Homo sapiens GN=KRT25 PE=1 SV=1
sp|Q7Z3Y9|K1C26_HUMAN Keratin, type I cytoskeletal 26 OS=Homo sapiens GN=KRT26 PE=1 SV=2
sp|Q7Z3Y8|K1C27_HUMAN Keratin, type I cytoskeletal 27 OS=Homo sapiens GN=KRT27 PE=1 SV=2
sp|Q148H6|K1C28_BOVIN Keratin, type I cytoskeletal 28 OS=Bos taurus GN=KRT28 PE=2 SV=1
sp|Q7Z3Y7|K1C28_HUMAN Keratin, type I cytoskeletal 28 OS=Homo sapiens GN=KRT28 PE=1 SV=2
sp|Q6IFX2|K1C42_MOUSE Keratin, type I cytoskeletal 42 OS=Mus musculus GN=Krt42 PE=1 SV=1
sp|P35527|K1C9_HUMAN Keratin, type I cytoskeletal 9 OS=Homo sapiens GN=KRT9 PE=1 SV=3
sp|Q15323|K1H1_HUMAN Keratin, type I cuticular Ha1 OS=Homo sapiens GN=KRT31 PE=2 SV=3
sp|Q14532|K1H2_HUMAN Keratin, type I cuticular Ha2 OS=Homo sapiens GN=KRT32 PE=1 SV=3
sp|P02534|K1M1_SHEEP Keratin, type I microfibrillar 48 kDa, component 8C-1 OS=Ovis aries PE=1 SV=2
sp|P25690|K1M2_SHEEP Keratin, type I microfibrillar, 47.6 kDa OS=Ovis aries PE=3 SV=2
sp|P35908|K22E_HUMAN Keratin, type II cytoskeletal 2 epidermal OS=Homo sapiens GN=KRT2 PE=1 SV=2
sp|Q3TTY5|K22E_MOUSE Keratin, type II cytoskeletal 2 epidermal OS=Mus musculus GN=Krt2 PE=1 SV=1
sp|Q01546|K22O_HUMAN Keratin, type II cytoskeletal 2 oral OS=Homo sapiens GN=KRT76 PE=1 SV=2
sp|Q7Z794|K2C1B_HUMAN Keratin, type II cytoskeletal 1b OS=Homo sapiens GN=KRT77 PE=2 SV=3
sp|Q6IFZ6|K2C1B_MOUSE Keratin, type II cytoskeletal 1b OS=Mus musculus GN=Krt77 PE=1 SV=1
sp|P04264|K2C1_HUMAN Keratin, type II cytoskeletal 1 OS=Homo sapiens GN=KRT1 PE=1 SV=6
sp|P12035|K2C3_HUMAN Keratin, type II cytoskeletal 3 OS=Homo sapiens GN=KRT3 PE=1 SV=3
sp|P19013|K2C4_HUMAN Keratin, type II cytoskeletal 4 OS=Homo sapiens GN=KRT4 PE=1 SV=4
sp|P07744|K2C4_MOUSE Keratin, type II cytoskeletal 4 OS=Mus musculus GN=Krt4 PE=1 SV=2
sp|Q5XQN5|K2C5_BOVIN Keratin, type II cytoskeletal 5 OS=Bos taurus GN=KRT5 PE=1 SV=1
sp|P13647|K2C5_HUMAN Keratin, type II cytoskeletal 5 OS=Homo sapiens GN=KRT5 PE=1 SV=3
sp|Q922U2|K2C5_MOUSE Keratin, type II cytoskeletal 5 OS=Mus musculus GN=Krt5 PE=1 SV=1
sp|P02538|K2C6A_HUMAN Keratin, type II cytoskeletal 6A OS=Homo sapiens GN=KRT6A PE=1 SV=3
sp|P50446|K2C6A_MOUSE Keratin, type II cytoskeletal 6A OS=Mus musculus GN=Krt6a PE=2 SV=3
sp|P04259|K2C6B_HUMAN Keratin, type II cytoskeletal 6B OS=Homo sapiens GN=KRT6B PE=1 SV=5
sp|P48668|K2C6C_HUMAN Keratin, type II cytoskeletal 6C OS=Homo sapiens GN=KRT6C PE=1 SV=3
sp|Q3SY84|K2C71_HUMAN Keratin, type II cytoskeletal 71 OS=Homo sapiens GN=KRT71 PE=1 SV=3
sp|Q9R0H5|K2C71_MOUSE Keratin, type II cytoskeletal 71 OS=Mus musculus GN=Krt71 PE=1 SV=1
sp|Q6IME9|K2C72_MOUSE Keratin, type II cytoskeletal 72 OS=Mus musculus GN=Krt72 PE=3 SV=1
sp|Q6NXH9|K2C73_MOUSE Keratin, type II cytoskeletal 73 OS=Mus musculus GN=Krt73 PE=1 SV=1
sp|Q7RTS7|K2C74_HUMAN Keratin, type II cytoskeletal 74 OS=Homo sapiens GN=KRT74 PE=1 SV=2
sp|O95678|K2C75_HUMAN Keratin, type II cytoskeletal 75 OS=Homo sapiens GN=KRT75 PE=1 SV=2
sp|Q8BGZ7|K2C75_MOUSE Keratin, type II cytoskeletal 75 OS=Mus musculus GN=Krt75 PE=1 SV=1
sp|Q5XKE5|K2C79_HUMAN Keratin, type II cytoskeletal 79 OS=Homo sapiens GN=KRT79 PE=1 SV=2
sp|Q8VED5|K2C79_MOUSE Keratin, type II cytoskeletal 79 OS=Mus musculus GN=Krt79 PE=2 SV=2
sp|P08729|K2C7_HUMAN Keratin, type II cytoskeletal 7 OS=Homo sapiens GN=KRT7 PE=1 SV=5
sp|Q9DCV7|K2C7_MOUSE Keratin, type II cytoskeletal 7 OS=Mus musculus GN=Krt7 PE=1 SV=1
sp|Q0VBK2|K2C80_MOUSE Keratin, type II cytoskeletal 80 OS=Mus musculus GN=Krt80 PE=2 SV=1
sp|P05787|K2C8_HUMAN Keratin, type II cytoskeletal 8 OS=Homo sapiens GN=KRT8 PE=1 SV=7
sp|P02539|K2M1_SHEEP Keratin, type II microfibrillar (Fragment) OS=Ovis aries PE=1 SV=1
sp|P15241|K2M2_SHEEP Keratin, type II microfibrillar, component 7C OS=Ovis aries PE=1 SV=1
sp|P25691|K2M3_SHEEP Keratin, type II microfibrillar, component 5 OS=Ovis aries PE=1 SV=1
sp|P06732|KCRM_HUMAN Creatine kinase M-type OS=Homo sapiens GN=CKM PE=1 SV=2
sp|P60413|KR10C_HUMAN Keratin-associated protein 10-12 OS=Homo sapiens GN=KRTAP10-12 PE=1 SV=1
sp|Q3LI72|KR195_HUMAN Keratin-associated protein 19-5 OS=Homo sapiens GN=KRTAP19-5 PE=2 SV=1
sp|Q9BYR9|KRA24_HUMAN Keratin-associated protein 2-4 OS=Homo sapiens GN=KRTAP2-4 PE=2 SV=1
sp|Q9BYR8|KRA31_HUMAN Keratin-associated protein 3-1 OS=Homo sapiens GN=KRTAP3-1 PE=1 SV=1
sp|P02444|KRA33_SHEEP Keratin, high sulfur matrix protein, IIIB3 OS=Ovis aries PE=1 SV=1
sp|P02445|KRA34_SHEEP Keratin, high sulfur matrix protein, IIIB4 OS=Ovis aries PE=1 SV=1
sp|P02443|KRA3A_SHEEP Keratin, high-sulfur matrix protein, IIIA3A OS=Ovis aries PE=1 SV=1
sp|P02441|KRA3_SHEEP Keratin, high-sulfur matrix protein, IIIA3 OS=Ovis aries PE=1 SV=1
sp|Q9BYQ7|KRA41_HUMAN Keratin-associated protein 4-1 OS=Homo sapiens GN=KRTAP4-1 PE=2 SV=3
sp|Q9BYR4|KRA43_HUMAN Keratin-associated protein 4-3 OS=Homo sapiens GN=KRTAP4-3 PE=2 SV=2
sp|Q9BYQ5|KRA46_HUMAN Keratin-associated protein 4-6 OS=Homo sapiens GN=KRTAP4-6 PE=2 SV=4
sp|Q9BYQ8|KRA49_HUMAN Keratin-associated protein 4-9 OS=Homo sapiens GN=KRTAP4-9 PE=2 SV=2
sp|Q02958|KRA61_SHEEP Keratin-associated protein 6-1 OS=Ovis aries GN=KRTAP6-1 PE=1 SV=2
sp|P02438|KRB2A_SHEEP Keratin, high-sulfur matrix protein, B2A OS=Ovis aries PE=1 SV=2
sp|P02439|KRB2B_SHEEP Keratin, high-sulfur matrix protein, B2B OS=Ovis aries PE=1 SV=1
sp|P02440|KRB2C_SHEEP Keratin, high-sulfur matrix protein, B2C OS=Ovis aries PE=1 SV=2
sp|P08131|KRB2D_SHEEP Keratin, high-sulfur matrix protein, B2D OS=Ovis aries PE=4 SV=2
sp|O76011|KRT34_HUMAN Keratin, type I cuticular Ha4 OS=Homo sapiens GN=KRT34 PE=2 SV=2
sp|Q9D646|KRT34_MOUSE Keratin, type I cuticular Ha4 OS=Mus musculus GN=Krt34 PE=2 SV=1
sp|Q92764|KRT35_HUMAN Keratin, type I cuticular Ha5 OS=Homo sapiens GN=KRT35 PE=2 SV=5
sp|Q497I4|KRT35_MOUSE Keratin, type I cuticular Ha5 OS=Mus musculus GN=Krt35 PE=2 SV=1
sp|O76013|KRT36_HUMAN Keratin, type I cuticular Ha6 OS=Homo sapiens GN=KRT36 PE=1 SV=1
sp|O76014|KRT37_HUMAN Keratin, type I cuticular Ha7 OS=Homo sapiens GN=KRT37 PE=2 SV=3
sp|O76015|KRT38_HUMAN Keratin, type I cuticular Ha8 OS=Homo sapiens GN=KRT38 PE=2 SV=3
sp|Q14533|KRT81_HUMAN Keratin, type II cuticular Hb1 OS=Homo sapiens GN=KRT81 PE=1 SV=3
sp|Q9NSB4|KRT82_HUMAN Keratin, type II cuticular Hb2 OS=Homo sapiens GN=KRT82 PE=1 SV=3
sp|P78385|KRT83_HUMAN Keratin, type II cuticular Hb3 OS=Homo sapiens GN=KRT83 PE=1 SV=2
sp|Q9NSB2|KRT84_HUMAN Keratin, type II cuticular Hb4 OS=Homo sapiens GN=KRT84 PE=2 SV=2
sp|P78386|KRT85_HUMAN Keratin, type II cuticular Hb5 OS=Homo sapiens GN=KRT85 PE=1 SV=1
sp|O43790|KRT86_HUMAN Keratin, type II cuticular Hb6 OS=Homo sapiens GN=KRT86 PE=1 SV=1
sp|P26372|KRUC_SHEEP Keratin, ultra high-sulfur matrix protein OS=Ovis aries PE=2 SV=1
sp|Q8N1A0|KT222_HUMAN Keratin-like protein KRT222 OS=Homo sapiens GN=KRT222 PE=2 SV=1
sp|O76009|KT33A_HUMAN Keratin, type I cuticular Ha3-I OS=Homo sapiens GN=KRT33A PE=2 SV=2
sp|Q14525|KT33B_HUMAN Keratin, type I cuticular Ha3-II OS=Homo sapiens GN=KRT33B PE=2 SV=3
sp|P02754|LACB_BOVIN Beta-lactoglobulin OS=Bos taurus GN=LGB PE=1 SV=3
sp|P00711|LALBA_BOVIN Alpha-lactalbumin OS=Bos taurus GN=LALBA PE=1 SV=2
sp|P00709|LALBA_HUMAN Alpha-lactalbumin OS=Homo sapiens GN=LALBA PE=1 SV=1
sp|P41159|LEP_HUMAN Leptin OS=Homo sapiens GN=LEP PE=1 SV=1
sp|Q05443|LUM_BOVIN Lumican OS=Bos taurus GN=LUM PE=1 SV=1
sp|P21578|LUXY_ALIFS Yellow fluorescent protein OS=Aliivibrio fischeri GN=luxY PE=1 SV=1
sp|P00698|LYSC_CHICK Lysozyme C OS=Gallus gallus GN=LYZ PE=1 SV=1
sp|P61626|LYSC_HUMAN Lysozyme C OS=Homo sapiens GN=LYZ PE=1 SV=1
sp|Q7M135|LYSC_LYSEN Lysyl endopeptidase OS=Lysobacter enzymogenes PE=1 SV=1
sp|P67983|MT1A_BOVIN Metallothionein-1A OS=Bos taurus GN=MT1A PE=1 SV=1
sp|P68082|MYG_HORSE Myoglobin OS=Equus caballus GN=MB PE=1 SV=2
sp|P02144|MYG_HUMAN Myoglobin OS=Homo sapiens GN=MB PE=1 SV=2
sp|Q15843|NEDD8_HUMAN NEDD8 OS=Homo sapiens GN=NEDD8 PE=1 SV=1
sp|P15559|NQO1_HUMAN NAD(P)H dehydrogenase [quinone] 1 OS=Homo sapiens GN=NQO1 PE=1 SV=1
sp|P16083|NQO2_HUMAN Ribosyldihydronicotinamide dehydrogenase [quinone] OS=Homo sapiens GN=NQO2 PE=1 SV=5
sp|P13717|NUCA_SERMA Nuclease OS=Serratia marcescens GN=nucA PE=1 SV=2
sp|Q2YDI2|ORC4_BOVIN Origin recognition complex subunit 4 OS=Bos taurus GN=ORC4 PE=2 SV=1
sp|P31096|OSTP_BOVIN Osteopontin OS=Bos taurus GN=SPP1 PE=1 SV=2
sp|P01012|OVAL_CHICK Ovalbumin OS=Gallus gallus GN=SERPINB14 PE=1 SV=2
sp|P01127|PDGFB_HUMAN Platelet-derived growth factor subunit B OS=Homo sapiens GN=PDGFB PE=1 SV=1
sp|Q95121|PEDF_BOVIN Pigment epithelium-derived factor OS=Bos taurus GN=SERPINF1 PE=1 SV=1
sp|P00792|PEPA_BOVIN Pepsin A OS=Bos taurus GN=PGA PE=1 SV=2
sp|P00791|PEPA_PIG Pepsin A OS=Sus scrofa GN=PGA PE=1 SV=3
sp|Q10735|PEPB_PIG Pepsin B (Fragment) OS=Sus scrofa GN=PGB PE=1 SV=1
sp|P30879|PEPC_PIG Gastricsin (Fragment) OS=Sus scrofa GN=PGC PE=1 SV=1
sp|P02777|PLF4_BOVIN Platelet factor 4 OS=Bos taurus GN=PF4 PE=1 SV=1
sp|P06868|PLMN_BOVIN Plasminogen OS=Bos taurus GN=PLG PE=1 SV=2
sp|P81054|PLMP_GRIFR Peptidyl-Lys metalloendopeptidase OS=Grifola frondosa GN=MEP PE=1 SV=2
sp|P62937|PPIA_HUMAN Peptidyl-prolyl cis-trans isomerase A OS=Homo sapiens GN=PPIA PE=1 SV=2
sp|Q06830|PRDX1_HUMAN Peroxiredoxin-1 OS=Homo sapiens GN=PRDX1 PE=1 SV=1
sp|P02584|PROF1_BOVIN Profilin-1 OS=Bos taurus GN=PFN1 PE=1 SV=2
sp|P07224|PROS_BOVIN Vitamin K-dependent protein S OS=Bos taurus GN=PROS1 PE=1 SV=1
sp|P01112|RASH_HUMAN GTPase HRas OS=Homo sapiens GN=HRAS PE=1 SV=1
sp|P15252|REF_HEVBR Rubber elongation factor protein OS=Hevea brasiliensis PE=1 SV=2
sp|P02753|RET4_HUMAN Retinol-binding protein 4 OS=Homo sapiens GN=RBP4 PE=1 SV=3
sp|P62979|RS27A_HUMAN Ubiquitin-40S ribosomal protein S27a OS=Homo sapiens GN=RPS27A PE=1 SV=2
sp|P00441|SODC_HUMAN Superoxide dismutase [Cu-Zn] OS=Homo sapiens GN=SOD1 PE=1 SV=2
sp|Q9TTE1|SPA31_BOVIN Serpin A3-1 OS=Bos taurus GN=SERPINA3-1 PE=1 SV=3
sp|A2I7N0|SPA34_BOVIN Serpin A3-4 OS=Bos taurus GN=SERPINA3-4 PE=3 SV=1
sp|A2I7N1|SPA35_BOVIN Serpin A3-5 OS=Bos taurus GN=SERPINA3-5 PE=3 SV=1
sp|A2I7N3|SPA37_BOVIN Serpin A3-7 OS=Bos taurus GN=SERPINA3-7 PE=3 SV=1
sp|O82803|SRPP_HEVBR Small rubber particle protein OS=Hevea brasiliensis GN=SRPP PE=1 SV=1
sp|P0C1U8|SSPA_STAAU Glutamyl endopeptidase OS=Staphylococcus aureus GN=sspA PE=1 SV=1
sp|P63165|SUMO1_HUMAN Small ubiquitin-related modifier 1 OS=Homo sapiens GN=SUMO1 PE=1 SV=1
sp|P12081|SYHC_HUMAN Histidine--tRNA ligase, cytoplasmic OS=Homo sapiens GN=HARS PE=1 SV=2
sp|P10636|TAU_HUMAN Microtubule-associated protein tau OS=Homo sapiens GN=MAPT PE=1 SV=5
sp|Q2KIS7|TETN_BOVIN Tetranectin OS=Bos taurus GN=CLEC3B PE=2 SV=1
sp|Q9TT36|THBG_BOVIN Thyroxine-binding globulin OS=Bos taurus GN=SERPINA7 PE=2 SV=1
sp|P10599|THIO_HUMAN Thioredoxin OS=Homo sapiens GN=TXN PE=1 SV=3
sp|P00735|THRB_BOVIN Prothrombin OS=Bos taurus GN=F2 PE=1 SV=2
sp|P01375|TNFA_HUMAN Tumor necrosis factor OS=Homo sapiens GN=TNF PE=1 SV=1
sp|Q29443|TRFE_BOVIN Serotransferrin OS=Bos taurus GN=TF PE=2 SV=1
sp|P02787|TRFE_HUMAN Serotransferrin OS=Homo sapiens GN=TF PE=1 SV=3
sp|P02788|TRFL_HUMAN Lactotransferrin OS=Homo sapiens GN=LTF PE=1 SV=6
sp|P00760|TRY1_BOVIN Cationic trypsin OS=Bos taurus PE=1 SV=3
sp|P07477|TRY1_HUMAN Trypsin-1 OS=Homo sapiens GN=PRSS1 PE=1 SV=1
sp|Q29463|TRY2_BOVIN Anionic trypsin OS=Bos taurus PE=2 SV=1
sp|P00761|TRYP_PIG Trypsin OS=Sus scrofa PE=1 SV=1
sp|P21752|TYB10_BOVIN Thymosin beta-10 OS=Bos taurus GN=TMSB10 PE=1 SV=2
sp|P51965|UB2E1_HUMAN Ubiquitin-conjugating enzyme E2 E1 OS=Homo sapiens GN=UBE2E1 PE=1 SV=1
sp|P63279|UBC9_HUMAN SUMO-conjugating enzyme UBC9 OS=Homo sapiens GN=UBE2I PE=1 SV=1
sp|O00762|UBE2C_HUMAN Ubiquitin-conjugating enzyme E2 C OS=Homo sapiens GN=UBE2C PE=1 SV=1
sp|Q3MHN5|VTDB_BOVIN Vitamin D-binding protein OS=Bos taurus GN=GC PE=2 SV=1
tr|Q2KIH2|Q2KIH2_BOVIN ApoN protein OS=Bos taurus GN=ApoN PE=2 SV=1
tr|A6QPP2|A6QPP2_BOVIN SERPIND1 protein OS=Bos taurus GN=SERPIND1 PE=2 SV=1
tr|Q2KIF2|Q2KIF2_BOVIN Leucine-rich alpha-2-glycoprotein 1 OS=Bos taurus GN=LRG1 PE=2 SV=1
tr|Q3ZBS7|Q3ZBS7_BOVIN Uncharacterized protein OS=Bos taurus GN=VTN PE=2 SV=1
tr|A5PJ69|A5PJ69_BOVIN SERPINA10 protein OS=Bos taurus GN=SERPINA10 PE=2 SV=1
tr|Q3SZH5|Q3SZH5_BOVIN Angiotensinogen OS=Bos taurus GN=AGT PE=2 SV=1
tr|Q2KJC7|Q2KJC7_BOVIN Periostin variant 7 OS=Bos taurus GN=POSTN PE=2 SV=1
tr|Q2TBQ1|Q2TBQ1_BOVIN Coagulation factor XIII, B polypeptide OS=Bos taurus GN=F13B PE=2 SV=1
tr|E1BJK2|E1BJK2_BOVIN Uncharacterized protein OS=Bos taurus GN=TUBB1 PE=3 SV=1
tr|Q2HJF0|Q2HJF0_BOVIN Serotransferrin-like OS=Bos taurus GN=LOC525947 PE=2 SV=1
tr|Q28194|Q28194_BOVIN Thrombospondin-1 (Fragment) OS=Bos taurus PE=2 SV=1
tr|E1BCW0|E1BCW0_BOVIN Uncharacterized protein (Fragment) OS=Bos taurus GN=HGFAC PE=3 SV=2
tr|Q6T181|Q6T181_BOVIN Sex hormone-binding globulin (Fragment) OS=Bos taurus GN=SHBG PE=4 SV=1
tr|Q3MHH8|Q3MHH8_BOVIN Alpha-amylase OS=Bos taurus GN=AMY2A PE=2 SV=1
tr|Q32PI4|Q32PI4_BOVIN Complement factor I OS=Bos taurus GN=CFI PE=2 SV=1
tr|F1MTZ9|F1MTZ9_BOVIN Cartilage oligomeric matrix protein OS=Bos taurus GN=COMP PE=4 SV=2
tr|Q862S4|Q862S4_BOVIN Similar to pro alpha 1(I) collagen (Fragment) OS=Bos taurus PE=2 SV=1
tr|Q3KUS7|Q3KUS7_BOVIN Complement factor B (Fragment) OS=Bos taurus GN=BF PE=4 SV=1
tr|E1B991|E1B991_BOVIN Uncharacterized protein OS=Bos taurus GN=KRT2 PE=3 SV=2
tr|Q1A7A4|Q1A7A4_BOVIN Complement component C5a (Fragment) OS=Bos taurus PE=2 SV=1
tr|Q1RMN8|Q1RMN8_BOVIN Immunoglobulin light chain, lambda gene cluster OS=Bos taurus GN=IGL@ PE=2 SV=1
tr|Q9TRI1|Q9TRI1_BOVIN Inter-alpha-trypsin inhibitor HC2 component homolog (Fragment) OS=Bos taurus PE=1 SV=1
tr|Q05B55|Q05B55_BOVIN IGK protein OS=Bos taurus GN=IGK PE=2 SV=1
tr|Q3KNV1|Q3KNV1_HUMAN KRT7 protein OS=Homo sapiens GN=KRT7 PE=2 SV=1
tr|Q3ZAW8|Q3ZAW8_MOUSE Keratin 16 OS=Mus musculus GN=Krt16 PE=2 SV=1
tr|Q61726|Q61726_MOUSE Keratin type II (Fragment) OS=Mus musculus GN=5430421N21Rik PE=2 SV=1
tr|Q61782|Q61782_MOUSE Type I epidermal keratin mRNA, 3'end (Fragment) OS=Mus musculus PE=2 SV=1
sp|P22629|SAV_STRAV Streptavidin OS=Streptomyces avidinii PE=1 SV=1
REFSEQ:XP_001474382 Tax_Id=10090 Gene_Symbol=1110025L11Rik RIKEN cDNA 1110025L11 [OS=Mus musculus]
REFSEQ:XP_932229 Tax_Id=9606 Gene_Symbol=KRT126P similar to Keratin, type II cytoskeletal 2 oral [OS=Homo sapiens]
REFSEQ:XP_092267 Tax_Id=9606 Gene_Symbol=LOC150739 similar to Keratin, type II cytoskeletal 8 [OS=Homo sapiens]
H-INV:HIT000016045 Tax_Id=9606 Gene_Symbol=- Similar to Keratin, type II cytoskeletal 8 [OS=Homo sapiens]
H-INV:HIT000292931 Tax_Id=9606 Gene_Symbol=- Similar to Keratin, type II cytoskeletal 8 [OS=Homo sapiens]
H-INV:HIT000015463 Tax_Id=9606 Gene_Symbol=PTPN14 Similar to Keratin 18 [OS=Homo sapiens]
ENSEMBL:ENSBTAP00000038329 (Bos taurus) 9 kDa protein [OS=Bos taurus]
REFSEQ:XP_001252647 (Bos taurus) similar to endopin 2B [OS=Bos taurus]
ENSEMBL:ENSBTAP00000007350 (Bos taurus) similar to Complement C4-A precursor [OS=Bos taurus]
ENSEMBL:ENSBTAP00000024466 (Bos taurus) 44 kDa protein [OS=Bos taurus]
ENSEMBL:ENSBTAP00000018229 (Bos taurus) 54 kDa protein [OS=Bos taurus]
ENSEMBL:ENSBTAP00000016046 (Bos taurus) similar to fibulin-1 C isoform 1 [OS=Bos taurus]
ENSEMBL:ENSBTAP00000024462 (Bos taurus) 47 kDa protein [OS=Bos taurus]
ENSEMBL:ENSBTAP00000014147 (Bos taurus) 12 kDa protein [OS=Bos taurus]
ENSEMBL:ENSBTAP00000033053 (Bos taurus) 15 kDa protein [OS=Bos taurus]
ENSEMBL:ENSBTAP00000001528 (Bos taurus) similar to intersectin long isoform 4 [OS=Bos taurus]
ENSEMBL:ENSBTAP00000037665 (Bos taurus) similar to Pregnancy zone protein, partial [OS=Bos taurus]
ENSEMBL:ENSBTAP00000031900 (Bos taurus) 121 kDa protein [OS=Bos taurus]
ENSEMBL:ENSBTAP00000031360 (Bos taurus) 55 kDa protein [OS=Bos taurus]
ENSEMBL:ENSBTAP00000032840 (Bos taurus) similar to apolipoprotein B, partial [OS=Bos taurus]
ENSEMBL:ENSBTAP00000011227 (Bos taurus) 15 kDa protein [OS=Bos taurus]
ENSEMBL:ENSBTAP00000034412 (Bos taurus) similar to C4b-binding protein alpha chain [OS=Bos taurus]
ENSEMBL:ENSBTAP00000016285 (Bos taurus) similar to peptidoglycan recognition protein L [OS=Bos taurus]
ENSEMBL:ENSBTAP00000024146 (Bos taurus) similar to alpha-2-macroglobulin isoform 1 [OS=Bos taurus]
REFSEQ:XP_585019 (Bos taurus) similar to afamin [OS=Bos taurus]
